# Supplementary material for: Unraveling the mitochondrial genome of Quercus litseoides: a step towards conservation of an endangered species
Source: Front Plant Sci. 2025 Aug 19;16:1620373. doi: 10.3389/fpls.2025.1620373 (PMC12401974; doi:10.3389/fpls.2025.1620373)
Supplement: Supplementary file 1 [file DataSheet1.xlsx]

## Sheet: Table S1
Table S1 List of species employed in the phylogenetic tree construction
Scientific name	Genus	Section	GenBank Accession_MT	GenBank Accession_CP
Quercus litseoides	Quercus	Cyclobalanopsis	this study	NC_065782
Quercus acutissima	Quercus	Cerris	MZ636519	NC_039429
Quercus cerris	Quercus	Cerris	OY770018, OY770019	this study
Quercus chenii	Quercus	Cerris	PQ778323, PQ778324	NC_039428
Quercus ilex	Quercus	Ilex	OZ205167, OZ205168	this study
Quercus petraea	Quercus	Quercus	OZ066324	LT996899
Quercus robur	Quercus	Quercus	OW028777	MG678035
Quercus variabilis	Quercus	Cerris	MN199236	NC_031356
Fagus sylvatica	Fagus	/	NC_050960	NC_041437

## Sheet: Table S2
Table S2 Simple sequence repeats in the mitochondrial genome of Quercus litseoides
Mitochondrial genome	SSR nr.	SSR type	SSR	size	start	end
Quercus litseoides molecule1	1	p5	(CTATA)3	15	777	791
Quercus litseoides molecule1	2	p3	(CAT)4	12	1748	1759
Quercus litseoides molecule1	3	p4	(GCAA)3	12	11883	11894
Quercus litseoides molecule1	4	p4	(AACT)3	12	12112	12123
Quercus litseoides molecule1	5	p4	(TTCC)3	12	14290	14301
Quercus litseoides molecule1	6	p2	(TC)5	10	14650	14659
Quercus litseoides molecule1	7	p4	(TTGA)3	12	16756	16767
Quercus litseoides molecule1	8	p2	(AG)6	12	21394	21405
Quercus litseoides molecule1	9	p3	(TTC)4	12	23563	23574
Quercus litseoides molecule1	10	p2	(TA)7	14	39238	39251
Quercus litseoides molecule1	11	p1	(A)11	11	39859	39869
Quercus litseoides molecule1	12	p3	(GAA)4	12	40595	40606
Quercus litseoides molecule1	13	p1	(G)11	11	42239	42249
Quercus litseoides molecule1	14	p4	(TTCC)3	12	42424	42435
Quercus litseoides molecule1	15	p1	(A)10	10	43127	43136
Quercus litseoides molecule1	16	p2	(TA)6	12	43153	43164
Quercus litseoides molecule1	17	p4	(CGGG)3	12	43731	43742
Quercus litseoides molecule1	18	p3	(TTC)4	12	44496	44507
Quercus litseoides molecule1	19	p3	(AAG)4	12	45521	45532
Quercus litseoides molecule1	20	p2	(TA)5	10	46849	46858
Quercus litseoides molecule1	21	p4	(TTCT)3	12	47291	47302
Quercus litseoides molecule1	22	p2	(TC)5	10	47514	47523
Quercus litseoides molecule1	23	p2	(AG)5	10	48575	48584
Quercus litseoides molecule1	24	p4	(GAAG)3	12	56895	56906
Quercus litseoides molecule1	25	p2	(AG)5	10	58263	58272
Quercus litseoides molecule1	26	p1	(T)11	11	62165	62175
Quercus litseoides molecule1	27	p4	(AATA)5	20	66658	66677
Quercus litseoides molecule1	28	p4	(CTTT)3	12	67098	67109
Quercus litseoides molecule1	29	p4	(AAGA)3	12	79308	79319
Quercus litseoides molecule1	30	p2	(AT)6	12	81699	81710
Quercus litseoides molecule1	31	p4	(AAGG)3	12	81780	81791
Quercus litseoides molecule1	32	p2	(TA)6	12	83169	83180
Quercus litseoides molecule1	33	p1	(A)10	10	86197	86206
Quercus litseoides molecule1	34	p3	(AAC)4	12	87856	87867
Quercus litseoides molecule1	35	p4	(TTCA)4	16	93259	93274
Quercus litseoides molecule1	36	p4	(CAAT)3	12	93999	94010
Quercus litseoides molecule1	37	p2	(CG)5	10	95817	95826
Quercus litseoides molecule1	38	p4	(TTTG)3	12	96099	96110
Quercus litseoides molecule1	39	p4	(CGCC)3	12	96902	96913
Quercus litseoides molecule1	40	p1	(T)10	10	99328	99337
Quercus litseoides molecule1	41	p4	(TTCA)3	12	105005	105016
Quercus litseoides molecule1	42	p1	(A)13	13	105377	105389
Quercus litseoides molecule1	43	p5	(ACTAG)3	15	105395	105409
Quercus litseoides molecule1	44	p1	(A)10	10	108054	108063
Quercus litseoides molecule1	45	p2	(AC)6	12	108566	108577
Quercus litseoides molecule1	46	p2	(AT)7	14	109063	109076
Quercus litseoides molecule1	47	p2	(AT)5	10	110092	110101
Quercus litseoides molecule1	48	p2	(CT)5	10	110397	110406
Quercus litseoides molecule1	49	p1	(A)10	10	113252	113261
Quercus litseoides molecule1	50	p5	(AAAAC)3	15	113258	113272
Quercus litseoides molecule1	51	p4	(AATG)3	12	115950	115961
Quercus litseoides molecule1	52	p1	(T)10	10	118502	118511
Quercus litseoides molecule1	53	p4	(GTTG)3	12	128478	128489
Quercus litseoides molecule1	54	p4	(GGAA)3	12	130718	130729
Quercus litseoides molecule1	55	p1	(T)10	10	132660	132669
Quercus litseoides molecule1	56	p4	(AGAA)3	12	134639	134650
Quercus litseoides molecule1	57	p4	(TAAT)3	12	136798	136809
Quercus litseoides molecule1	58	p2	(TC)5	10	136995	137004
Quercus litseoides molecule1	59	p4	(GCTC)3	12	142082	142093
Quercus litseoides molecule1	60	p3	(TTA)4	12	144529	144540
Quercus litseoides molecule1	61	p4	(GGGC)3	12	145807	145818
Quercus litseoides molecule1	62	p4	(GTTG)3	12	151247	151258
Quercus litseoides molecule1	63	p3	(TTA)4	12	152660	152671
Quercus litseoides molecule1	64	p1	(A)13	13	154733	154745
Quercus litseoides molecule1	65	p1	(A)10	10	155621	155630
Quercus litseoides molecule1	66	p4	(TTCT)3	12	156329	156340
Quercus litseoides molecule1	67	p5	(ATTAC)3	15	156837	156851
Quercus litseoides molecule1	68	p4	(CTAG)3	12	160668	160679
Quercus litseoides molecule1	69	p5	(ACTAA)3	15	162613	162627
Quercus litseoides molecule1	70	p3	(TTA)4	12	167675	167686
Quercus litseoides molecule1	71	p1	(G)10	10	172284	172293
Quercus litseoides molecule1	72	p4	(ACTC)3	12	172833	172844
Quercus litseoides molecule1	73	p1	(T)10	10	175051	175060
Quercus litseoides molecule1	74	p4	(TTTC)3	12	175118	175129
Quercus litseoides molecule1	75	p4	(TTAT)3	12	195453	195464
Quercus litseoides molecule1	76	p2	(AG)5	10	201136	201145
Quercus litseoides molecule1	77	p2	(GA)5	10	207871	207880
Quercus litseoides molecule1	78	p1	(T)11	11	209816	209826
Quercus litseoides molecule1	79	p2	(GA)5	10	222744	222753
Quercus litseoides molecule1	80	p1	(C)10	10	226488	226497
Quercus litseoides molecule1	81	p4	(ACCG)3	12	227248	227259
Quercus litseoides molecule1	82	p1	(T)14	14	228367	228380
Quercus litseoides molecule1	83	p4	(TCTT)3	12	228387	228398
Quercus litseoides molecule1	84	p1	(T)10	10	229965	229974
Quercus litseoides molecule1	85	p1	(T)11	11	241183	241193
Quercus litseoides molecule1	86	p2	(TA)5	10	244843	244852
Quercus litseoides molecule1	87	p1	(A)10	10	257363	257372
Quercus litseoides molecule1	88	p3	(CTT)4	12	257747	257758
Quercus litseoides molecule1	89	p4	(TACT)3	12	259114	259125
Quercus litseoides molecule1	90	p3	(TTC)4	12	261929	261940
Quercus litseoides molecule1	91	p1	(A)10	10	263020	263029
Quercus litseoides molecule1	92	p4	(TTGT)3	12	266919	266930
Quercus litseoides molecule1	93	p4	(ATAG)3	12	268253	268264
Quercus litseoides molecule1	94	p1	(A)10	10	288489	288498
Quercus litseoides molecule1	95	p2	(AT)6	12	289363	289374
Quercus litseoides molecule1	96	p4	(GAAG)3	12	296093	296104
Quercus litseoides molecule1	97	p4	(GGTC)3	12	304923	304934
Quercus litseoides molecule1	98	p4	(TCTT)3	12	310610	310621
Quercus litseoides molecule1	99	p4	(TTCT)3	12	314449	314460
Quercus litseoides molecule1	100	p3	(AAC)4	12	317964	317975
Quercus litseoides molecule1	101	p2	(TC)6	12	319587	319598
Quercus litseoides molecule1	102	p2	(AG)6	12	319610	319621
Quercus litseoides molecule1	103	p1	(A)10	10	323756	323765
Quercus litseoides molecule1	104	p4	(ATCT)3	12	325019	325030
Quercus litseoides molecule1	105	p1	(A)13	13	325911	325923
Quercus litseoides molecule1	106	p4	(GGAT)3	12	325940	325951
Quercus litseoides molecule1	107	p1	(T)10	10	328821	328830
Quercus litseoides molecule1	108	p2	(AT)5	10	332330	332339
Quercus litseoides molecule1	109	p2	(CT)6	12	333496	333507
Quercus litseoides molecule1	110	p2	(TC)6	12	335717	335728
Quercus litseoides molecule1	111	p1	(G)10	10	335889	335898
Quercus litseoides molecule1	112	p4	(CATT)3	12	336302	336313
Quercus litseoides molecule2	1	p4	(TGCT)3	12	2286	2297
Quercus litseoides molecule2	2	p2	(AG)5	10	2892	2901
Quercus litseoides molecule2	3	p4	(GAAA)3	12	5774	5785
Quercus litseoides molecule2	4	p3	(AGT)4	12	10614	10625
Quercus litseoides molecule2	5	p4	(ACTA)3	12	14029	14040
Quercus litseoides molecule2	6	p2	(CT)5	10	14958	14967
Quercus litseoides molecule2	7	p4	(TTGC)3	12	19895	19906
Quercus litseoides molecule2	8	p4	(TTCT)3	12	23836	23847
Quercus litseoides molecule2	9	p4	(GATT)3	12	26849	26860
Quercus litseoides molecule2	10	p4	(CAGT)3	12	27255	27266
Quercus litseoides molecule2	11	p2	(GA)7	14	28525	28538
Quercus litseoides molecule2	12	p1	(A)10	10	30721	30730
Quercus litseoides molecule2	13	p2	(AG)5	10	35504	35513
Quercus litseoides molecule2	14	p2	(AG)5	10	36295	36304
Quercus litseoides molecule2	15	p4	(AAGG)3	12	37449	37460
Quercus litseoides molecule2	16	p2	(CT)5	10	37995	38004
Quercus litseoides molecule2	17	p4	(TTCT)3	12	43970	43981
Quercus litseoides molecule2	18	p4	(GAAA)3	12	46713	46724
Quercus litseoides molecule2	19	p4	(CAAG)3	12	59091	59102
Quercus litseoides molecule2	20	p4	(TTCT)3	12	66533	66544
Quercus litseoides molecule2	21	p4	(TTTC)3	12	66552	66563
Quercus litseoides molecule2	22	p3	(TGC)4	12	77954	77965
Quercus litseoides molecule2	23	p3	(GTT)4	12	86013	86024
Quercus litseoides molecule2	24	p4	(AGAA)3	12	90528	90539
Quercus litseoides molecule2	25	p1	(A)10	10	90705	90714
Quercus litseoides molecule2	26	p4	(CATT)3	12	93056	93067
Quercus litseoides molecule2	27	p1	(A)11	11	94504	94514
Quercus litseoides molecule2	28	p4	(GTAT)3	12	95244	95255
Quercus litseoides molecule2	29	p1	(A)10	10	97256	97265
Quercus litseoides molecule2	30	p4	(TCGC)3	12	102781	102792
Quercus litseoides molecule2	31	p4	(TGAC)3	12	103175	103186
Quercus litseoides molecule2	32	p1	(T)10	10	104404	104413
Quercus litseoides molecule2	33	p4	(TTCA)3	12	106505	106516
Quercus litseoides molecule2	34	p4	(TGAA)4	16	106830	106845
Quercus litseoides molecule3	1	p4	(TTAA)3	12	154	165
Quercus litseoides molecule3	2	p4	(CTTA)3	12	741	752
Quercus litseoides molecule3	3	p3	(CTT)4	12	6041	6052
Quercus litseoides molecule3	4	p1	(A)10	10	17050	17059
Quercus litseoides molecule3	5	p1	(T)10	10	28888	28897
Quercus litseoides molecule3	6	p1	(G)11	11	28898	28908
Quercus litseoides molecule3	7	p1	(C)14	14	33545	33558
Quercus litseoides molecule3	8	p4	(TCTT)3	12	35386	35397
Quercus litseoides molecule3	9	p1	(T)10	10	36513	36522
Quercus litseoides molecule3	10	p1	(T)10	10	37080	37089
Quercus litseoides molecule3	11	p4	(TCTT)3	12	37579	37590
Quercus litseoides molecule3	12	p1	(C)11	11	37794	37804
Quercus litseoides molecule3	13	p4	(TGCT)3	12	44965	44976
Quercus litseoides molecule3	14	p2	(AT)5	10	48127	48136
Quercus litseoides molecule3	15	p2	(GA)5	10	49418	49427
Quercus litseoides molecule3	16	p1	(A)10	10	60957	60966
Quercus litseoides molecule3	17	p1	(G)12	12	60967	60978

## Sheet: Table S3
Table S3 Tandem repeat sequences in the mitochondrial genome of Quercus litseoides
No.	Indices	Period Size	Copy Number	Consensus Size	Percent Matches	Percent Indels	Score	A	C	G	T	Entropy (0-2)
molecule1	89589- -89639	22	2.4	22	83	3	59	7	21	39	31	1.82
molecule1	142737- -142790	28	1.9	28	88	0	81	25	14	25	33	1.95
molecule1	143463- -143494	15	2.1	15	100	0	64	31	9	25	34	1.87
molecule1	143976- -144005	15	2	15	93	0	51	50	16	6	26	1.7
molecule1	240464- -240488	12	2.1	12	100	0	50	24	0	24	52	1.48
molecule1	261923- -261969	24	2	24	83	8	60	6	36	0	57	1.24
molecule1	277497- -277551	21	2.6	21	82	5	67	14	25	27	32	1.95
molecule1	280451- -280493	18	2.4	18	81	18	54	34	25	20	18	1.96
molecule2	6714--6749	18	2	18	100	0	72	33	5	22	38	1.77
molecule2	15083- -15116	16	2.1	17	94	5	61	5	26	23	44	1.76
molecule2	50638- -50664	13	2.1	13	100	0	54	29	14	14	40	1.86
molecule2	75961- -75999	20	2	20	84	0	51	48	15	2	33	1.58
molecule2	81225- -81289	21	3.1	21	90	0	94	41	24	12	21	1.87
molecule3	11873- -11904	17	1.9	17	93	6	57	12	25	9	53	1.68
molecule3	65696- -65724	14	2.1	14	100	0	58	37	20	13	27	1.91

## Sheet: Table S4
Table S4 Interspersed repeat sequences in the mitochondrial genome of Quercus litseoides
No.	The repeat length of the first part	The starting site of the first part	Matching direction	The repeat length of the second part	The starting site of the second part	Interval distance of repeats	E-value
molecule1	95546	95586	P	163415	163375	0	2.66e-14
molecule1	119436	119476	P	219846	219806	-1	3.19e-12
molecule1	221596	221637	P	224961	224920	0	6.64e-15
molecule1	79787	79830	P	101713	101670	-2	3.37e-12
molecule1	132605	132649	P	165735	165691	-1	1.37e-14
molecule1	39952	39998	P	236972	236926	-1	8.95e-16
molecule1	40918	40964	P	143828	143782	-2	6.04e-14
molecule1	132622	132675	P	155614	155561	0	3.96e-22
molecule1	96440	96495	P	189375	189320	-3	1.75e-17
molecule1	95526	95586	P	163415	163355	-1	4.35e-24
molecule1	39930	39998	P	236972	236904	-2	7.56e-27
molecule1	236791	236861	P	238404	238334	-2	5.01e-28
molecule1	81156	81237	P	151386	151305	0	5.49e-39
molecule1	152912	153068	P	236687	236531	0	3.85e-84
molecule1	152870	153068	P	236687	236489	-2	3.49e-104
molecule1	104264	104540	P	236972	236696	-2	7.44e-151
molecule1	40897	41179	P	189159	188877	0	5.32e-160
molecule2	19159	19191	F	49682	49714	-2	8.39e-07
molecule2	81224	81257	F	81245	81278	-2	2.23e-07
molecule2	81235	81268	F	81256	81289	-3	6.92e-06
molecule2	7618	7652	F	61631	61665	-2	5.93e-08
molecule2	38114	38148	F	68106	68140	-3	1.9e-06
molecule2	101851	101886	F	102659	102694	-3	5.19e-07
molecule2	85185	85221	F	90993	91029	-2	4.16e-09
molecule2	66579	66615	F	66715	66751	-3	1.42e-07
molecule2	85194	85233	F	91002	91041	-3	2.83e-09
molecule2	44474	44515	F	58404	58445	-2	5.29e-12
molecule2	101830	101880	F	102638	102688	-2	3.02e-17
molecule3	50376	50406	P	50376	50346	0	1.12e-09
molecule3	44344	44376	P	44763	44731	-3	9.36e-06
molecule3	53841	53874	P	65449	65416	-2	8.31e-08

## Sheet: Table S5
Table S5 Relative synonymous codon usage (RSCU) analysis of individual amino acids
Amino acid	RSCU values
Ala	GCU	GCC	GCA	GCG
	1.53	0.97	0.97	0.53
Arg	AGA	CGA	CGU	AGG	CGG	CGC
	1.46	1.33	1.12	0.75	0.75	0.58
Asn	AAU	AAC
	1.34	0.66
Asp	GAU	GAC
	1.38	0.62
Cys	UGU	UGC
	1.24	0.76
End	UAA	UGA	UAG
	1.33	0.89	0.78
Gln	CAA	CAG
	1.47	0.53
Glu	GAA	GAG
	1.35	0.65
Gly	GGA	GGU	GGG	GGC
	1.4	1.23	0.8	0.57
His	CAU	CAC
	1.51	0.49
Ile	AUU	AUC	AUA
	1.32	0.87	0.8
Leu	UUA	CUU	UUG	CUA	CUC	CUG
	1.41	1.25	1.16	0.9	0.68	0.61
Lys	AAA	AAG
	1.18	0.82
Met	AUG
	1
Phe	UUU	UUC
	1.1	0.9
Pro	CCU	CCA	CCC	CCG
	1.39	1.18	0.8	0.63
Ser	UCU	UCA	UCC	UCG	AGU	AGC
	1.37	1.1	0.99	0.81	1.05	0.68
Thr	ACU	ACC	ACA	ACG
	1.36	1.09	0.97	0.58
Trp	UGG
	1
Tyr	UAU	UAC
	1.51	0.49
Val	GUU	GUA	GUG	GUC
	1.22	1.17	0.86	0.75

## Sheet: Table S6
Table S6 RNA editing sites and conversion type within Quercus litseoides mitochondrial genome
Gene	Base position	Amino position	Codon Change		Amino Change		Left motifs	Edited site	Right motifs	Probability
atp6	88	30	CCC	UCC	Pro	Ser	TGTATTTCTCATTCACAAAT	C	CCTCTTTGTTTATGCTGCTA	1
atp6	167	56	TCA	TUA	Ser	Leu	TAAAAACGGAGGAGGAAACT	C	AGTACCAAATGCTTGGCAAT	0.999
atp6	218	73	CCG	CUG	Pro	Leu	GCTTATTTATGATTTCGTGC	C	GAACCTGGTAAACGAACAAA	1
atp6	287	96	TCG	TUG	Ser	Leu	AAAGTTTTTCCCTTGCATCT	C	GGTCACTTTTACTTTTTCGT	0.998
atp6	305	102	TCG	TUG	Ser	Leu	CTCGGTCACTTTTACTTTTT	C	GTTATTTCGTAATCCCCAGG	0.998
atp6	313	105	CGT	UGT	Arg	Cys	CTTTTACTTTTTCGTTATTT	C	GTAATCCCCAGGGTATGATA	0.999
atp6	320	107	CCC	CUC	Pro	Leu	TTTTTCGTTATTTCGTAATC	C	CCAGGGTATGATACCTTATA	0.997
atp6	321	107	CCC	CCU	Pro	Pro	TTTTCGTTATTTCGTAATCC	C	CAGGGTATGATACCTTATAG	0.968
atp6	452	151	TCA	TUA	Ser	Leu	GCTTCATTTTTTAAGCTTTT	C	ATTACCCGCAGGAGTCCCAC	1
atp6	599	200	TCC	TUC	Ser	Phe	AGTAAAGATTTTAAGTGGGT	C	CGCTTGGACTATGCTATGTA	1
atp6	686	229	CCG	CUG	Pro	Leu	AGTTCTTGCATTAACCGGCC	C	GGAATTAGGTGTAGCTATAT	0.999
atp6	715	239	CAT	UAT	His	Tyr	GTGTAGCTATATTACAAGCT	C	ATGTTTCTACGATCTCAATC	0.995
atp6	722	241	TCT	TUT	Ser	Phe	TATATTACAAGCTCATGTTT	C	TACGATCTCAATCTGTATTT	0.998
atp6	731	244	TCA	TUA	Ser	Leu	AGCTCATGTTTCTACGATCT	C	AATCTGTATTTACTTGAATG	1
atp6	758	253	ACA	AUA	Thr	Ile	TATTTACTTGAATGACGCTA	C	AAATCTCCATCAANNNNNNN	0.996
nad4L	41	14	TCT	TUT	Ser	Phe	CACATTTTCTATGATCATCT	C	TATTTTAGGTATTTGGGGAA	0.999
nad4L	86	29	CCT	CUT	Pro	Leu	CCTTAATAGACGAAATATTC	C	TATTATGTCAATGCCAATTG	0.982
nad4L	95	32	TCA	TUA	Ser	Leu	ACGAAATATTCCTATTATGT	C	AATGCCAATTGAATCAATGT	1
nad4L	100	34	CCA	UCA	Pro	Ser	ATATTCCTATTATGTCAATG	C	CAATTGAATCAATGTTATTA	1
nad4L	110	37	TCA	TUA	Ser	Leu	TATGTCAATGCCAATTGAAT	C	AATGTTATTAGCTGTGAATT	0.999
nad4L	131	44	TCG	TUG	Ser	Leu	AATGTTATTAGCTGTGAATT	C	GAACTTTTTGGTATTTTCCG	1
nad4L	158	53	TCG	TUG	Ser	Leu	TTTGGTATTTTCCGTTTCTT	C	GGATGATATGATGGGTCAAT	1
nad4L	179	60	TCA	TUA	Ser	Leu	GGATGATATGATGGGTCAAT	C	ATTTGCTTCATTGGTTTCAA	1
nad4L	188	63	TCA	TUA	Ser	Leu	GATGGGTCAATCATTTGCTT	C	ATTGGTTTCAACGGTGGCAG	1
nad4L	197	66	TCA	TUA	Ser	Leu	ATCATTTGCTTCATTGGTTT	C	AACGGTGGCAGCTGCGGAAT	0.998
nad4L	281	94	TCC	TUC	Ser	Phe	AGGGACTATTGCTGTAGAAT	C	CATTAATAGCATTCAAGGTT	0.999
atp4	56	19	CCA	CUA	Pro	Leu	GATGCTATTTGCTGCTATTC	C	ATCTATTTGTGCATTAAGTT	1
atp4	59	20	TCT	TUT	Ser	Phe	GCTATTTGCTGCTATTCCAT	C	TATTTGTGCATTAAGTTCGA	0.995
atp4	89	30	TCA	TUA	Ser	Leu	ATTAAGTTCGAAGAAGATCT	C	AATCTATAATGAAGAAATTA	0.999
atp4	118	40	CGT	UGT	Arg	Cys	ATGAAGAAATTATAGTAGCT	C	GTTGTTTTATAGGCTTTATC	0.988
atp4	215	72	TCG	TUG	Ser	Leu	CCAGGCTATTCAGGAAGAAT	C	GCAGCAATTCCTCAATCCTA	0.999
atp4	248	83	CCT	CUT	Pro	Leu	CAATCCTAACGAAGTAGTTC	C	TCCGGAATCCAATGAACAAC	1
atp4	250	84	CCG	UCG	Pro	Ser	ATCCTAACGAAGTAGTTCCT	C	CGGAATCCAATGAACAACAA	0.903
atp4	251	84	CCG	CUG	Pro	Leu	TCCTAACGAAGTAGTTCCTC	C	GGAATCCAATGAACAACAAC	1
atp4	395	132	TCA	TUA	Ser	Leu	CCGAAACCTAAATGTTAAGT	C	AGCAACACTTCCAAATGCCA	0.999
atp4	407	136	CCA	CUA	Pro	Leu	TGTTAAGTCAGCAACACTTC	C	AAATGCCACTTCTTCCCGTC	0.993
atp4	416	139	ACT	AUT	Thr	Ile	AGCAACACTTCCAAATGCCA	C	TTCTTCCCGTCGCATCCGTC	0.987
nad1	215	72	TCC	TUC	Ser	Phe	ACCAAGTAGTGCTAATTTCT	C	CCTTTTTAGAATGGCTCCAG	1
nad1	265	89	CGG	UGG	Arg	Trp	TTATGTTAAGTCTGGTCGCT	C	GGGCCGTTGTACCTTTTGAT	0.999
nad1	307	103	CCG	UCG	Pro	Ser	ATGGTATGGTATTGTCAGAT	C	CGAACATGGGGGGACTTTAT	0.969
nad1	308	103	CCG	CUG	Pro	Leu	TGGTATGGTATTGTCAGATC	C	GAACATGGGGGGACTTTATT	0.903
nad1	490	164	CCC	UCC	Pro	Ser	CTGTACTAATATGTGTAGGT	C	CCCGTAATTCGAGTGAGATT	0.997
nad1	492	164	CCC	CCU	Pro	Pro	GTACTAATATGTGTAGGTCC	C	CGTAATTCGAGTGAGATTGT	0.989
nad1	493	165	CGT	UGT	Arg	Cys	TACTAATATGTGTAGGTCCC	C	GTAATTCGAGTGAGATTGTC	0.995
nad1	500	167	TCG	TUG	Ser	Leu	ATGTGTAGGTCCCCGTAATT	C	GAGTGAGATTGTCATGGCGC	1
nad1	536	179	TCC	TUC	Ser	Phe	GGCGCAAAAGCAGATATGGT	C	CGGTATTCCCTTGTTCCCTG	0.997
nad1	537	179	TCC	TCU	Ser	Ser	GCGCAAAAGCAGATATGGTC	C	GGTATTCCCTTGTTCCCTGT	0.993
nad1	573	191	TTC	TTU	Phe	Phe	CCTGTATTGGTTATGTTCTT	C	ATTTCTTGTCTAGCAGAAAC	0.999
nad1	674	225	TCT	TUT	Ser	Phe	AGAATATTCTTCAATGGGGT	C	TGCTCTTTTTTTTTTGGGAG	1
nad1	725	242	CCA	CUA	Pro	Leu	TATGATCTTAATGAGCGGTC	C	ATGCACATCGCTCTCTCCAG	0.98
nad1	734	245	TCG	TUG	Ser	Leu	AATGAGCGGTCCATGCACAT	C	GCTCTCTCCAGGAGGTTGGC	0.992
nad1	740	247	TCT	TUT	Ser	Phe	CGGTCCATGCACATCGCTCT	C	TCCAGGAGGTTGGCCGCCTA	1
nad1	743	248	CCA	CUA	Pro	Leu	TCCATGCACATCGCTCTCTC	C	AGGAGGTTGGCCGCCTATCC	0.999
nad1	755	252	CCG	CUG	Pro	Leu	GCTCTCTCCAGGAGGTTGGC	C	GCCTATCCTAGATCTTCCCA	0.995
nad1	823	275	CTG	UTG	Leu	Leu	GGTTTAGTATCAAGGTGATT	C	TGTTTCTGTTTTTATATATA	0.982
nad1	898	300	CGG	UGG	Arg	Trp	ATCAATTAATGGGACTTGGC	C	GGAAAGTTTTCTTGCCTCTA	0.999
nad1	928	310	CGG	UGG	Arg	Trp	TCTTGCCTCTATCATTAGCT	C	GGGTAGTCCCCGTTTCTGGT	0.999
nad1	937	313	CCC	UCC	Pro	Ser	TATCATTAGCTCGGGTAGTC	C	CCGTTTCTGGTGTTTTAGTC	0.988
nad5	155	52	CCG	CUG	Pro	Leu	TGCTTTTTATGAAGTCGCAC	C	GGGAGCTAGTGCTTGCTATC	1
nad5	242	81	CCG	CUG	Pro	Leu	GGGCTTCTTGTTCGATAGCC	C	GACCGTAGTGATGTTAATTG	1
nad5	272	91	TCC	TUC	Ser	Phe	GATGTTAATTGTGGTTACAT	C	CATAAGTAGCTTGGTCCATC	0.999
nad5	315	105	TCC	TCU	Ser	Ser	TATTCCATTTCATATATGTC	C	GAGGATCCGCATAGCCCTCG	0.989
nad5	358	120	CTT	UTT	Leu	Phe	TTATGTGTTATTTATCCATT	C	TTACTTTTTTTATGCCAATG	0.994
nad5	374	125	CCA	CUA	Pro	Leu	CATTCTTACTTTTTTTATGC	C	AATGTTGGTGACTGGAGATA	0.997
nad5	398	133	TCT	TUT	Ser	Phe	GTTGGTGACTGGAGATAACT	C	TCTTCAATTATTCCTGGGAT	1
nad5	506	169	CCT	CUT	Pro	Leu	AGCAGCTATAAAAGCTATGC	C	TGTCAATCGAGTAGGTGATT	1
nad5	539	180	CCT	CUT	Pro	Leu	AGGTGATTTTGGATTAGCTC	C	TGGGATTTCGGGTTGTTTTA	0.999
nad5	548	183	TCG	TUG	Ser	Leu	TGGATTAGCTCCTGGGATTT	C	GGGTTGTTTTACTCTCTTTC	0.999
nad5	608	203	GCC	GUC	Ala	Val	CATTTTTGCTTGTGCTAGTG	C	CCCCAGAAATTCTTGGATTT	0.988
nad5	629	210	TCT	TUT	Ser	Phe	CCCCAGAAATTCTTGGATTT	C	TTGCAATATGAGATTGAATG	0.999
nad5	676	226	CTT	UTT	Leu	Phe	CTCTTATTTGTATTTTACTT	C	TTATTGGTGCTGTTGGGAAA	1
nad5	713	238	TCG	TUG	Ser	Leu	GAAATCTGCACAGATAGGAT	C	GCATACTTGGTCACCCGATG	0.999
nad5	725	242	TCA	TUA	Ser	Leu	GATAGGATCGCATACTTGGT	C	ACCCGATGCTATGGAGGGTC	1
nad5	764	255	TCG	TUG	Ser	Leu	TCCCACTCCAGTATCCGCTT	C	GATTCATGCAGCTACTATGG	0.995
nad5	835	279	CCA	UCA	Pro	Ser	GCTCCCCTTTATTTGAATAC	C	CACCTACGGCTTTGATTGTT	1
nad5	875	292	ACG	AUG	Thr	Met	TATTACTTTTGCAGGAGCTA	C	GACGTCATTCCTTGCGGCAA	1
nad5	1490	497	CCC	CUC	Pro	Leu	CAATTTTTGGGCCAATTCCC	C	CTTTGTACTACCAAAAAATG	0.999
nad5	1550	517	ACC	AUC	Thr	Ile	GTTTGCTGCTCCAACCATTA	C	CAAACTAATACCTATTCTGT	0.998
nad5	1580	527	TCA	TUA	Ser	Leu	ACCTATTCTGTTTAGTACTT	C	AGGGGCTTCTGTTGCGTATA	0.954
nad5	1589	530	TCT	TUT	Ser	Phe	GTTTAGTACTTCAGGGGCTT	C	TGTTGCGTATAATGTAAATC	0.958
nad5	1610	537	CCC	CUC	Pro	Leu	TGTTGCGTATAATGTAAATC	C	CGTAGCGGATCAATTCCAAC	0.999
nad5	1892	631	TCA	TUA	Ser	Leu	CTTTGCAATGTTACTTGGTT	C	AACTCTATTTGTGACCTTTT	0.998
nad5	1913	638	TCT	TUT	Ser	Phe	AACTCTATTTGTGACCTTTT	C	TCGTATGTGGGACTCTCTAT	0.999
nad5	1915	639	CGT	UGT	Arg	Cys	CTCTATTTGTGACCTTTTCT	C	GTATGTGGGACTCTCTATCT	0.999
nad5	1955	652	TCG	TUG	Ser	Leu	TTCTTGGGTAGATAATCGAT	C	GTCTTTCATTTTGATAGTGA	0.972
nad5	1978	660	CGT	UGT	Arg	Cys	CTTTCATTTTGATAGTGAGT	C	GTTTTTATAATAATAAGTAA	0.953
matR	193	65	CCA	UCA	Pro	Ser	TCGACCGACATCGACTCATC	C	CAATCTTTAAGGAAGAGATC	0.994
matR	266	89	CCA	CUA	Pro	Leu	AGTCTTTTCCGCCGGGCGAC	C	AGTAGGAGGTGAGAAGGGCC	0.996
matR	326	109	CCA	CUA	Pro	Leu	TGTATTACTATCGGCCCTAC	C	AGGCAACATCTACCTACACA	0.983
matR	413	138	TCG	TUG	Ser	Leu	GATTGTTCAGAGAATCAGAT	C	GGTTCTATTAAGGACAGGTC	0.973
matR	1679	560	TCC	TUC	Ser	Phe	CGGAGACATCGTAAATTGGT	C	CGCGGGCATCGCGATAAGTC	0.996
matR	1700	567	CCT	CUT	Pro	Leu	CGCGGGCATCGCGATAAGTC	C	TCTGTCCTACTACAGGTGCC	0.999
matR	1720	574	CGC	UGC	Arg	Cys	CTCTGTCCTACTACAGGTGC	C	GCGACAACCTTTACCAAGTC	1
matR	1734	578	TAC	TAU	Tyr	Tyr	AGGTGCCGCGACAACCTTTA	C	CAAGTCCGAACGATTGTCGA	0.996
matR	1756	586	CAC	UAC	His	Tyr	AAGTCCGAACGATTGTCGAC	C	ACCAGATCCGCTGGTCTGCA	0.995
matR	1826	609	CCA	CUA	Pro	Leu	CTCGGCGCGGAATATAATCC	C	AAAGTACTCCAAAGACTCAA	0.998
matR	1844	615	TCA	TUA	Ser	Leu	CCCAAAGTACTCCAAAGACT	C	AAATATAGTAAATCAAGAAG	0.999
sdh3	237	79	CTC	CTU	Leu	Leu	CCTATTTATAAGCCACAGCT	C	ACTTCAACGTTTCCTATTTC	0.966
sdh3	250	84	CCT	UCT	Pro	Ser	CACAGCTCACTTCAACGTTT	C	CTATTTCCCATAGAATCTCC	0.993
sdh3	257	86	TCC	TUC	Ser	Phe	CACTTCAACGTTTCCTATTT	C	CCATAGAATCTCCGGGGCTT	0.991
sdh3	387	129	ATC	ATU	Ile	Ile	TTTTTTTCATCAAAGCTCAT	C	CTAATCTCCGTCGAGATTAC	0.977
nad2	26	9	TCC	TUC	Ser	Phe	CAATCTTTTTTTAGCGGTTT	C	CCCAGAGATCTTTATCATTA	0.996
nad2	56	19	TCC	TUC	Ser	Phe	CTTTATCATTAATGCAACCT	C	CATTTTGCTCATTCATGGAG	0.999
nad2	223	75	CTT	UTT	Leu	Phe	CCCATTTATTTTGGAATAAT	C	TTTTTAGGAGGGACAATTTT	0.987
nad2	308	103	TCT	TUT	Ser	Phe	CATTTCGATGTGTTTCGATT	C	TTTCGAACAAGAGAGGTTTG	0.995
nad2	356	119	CCA	CUA	Pro	Leu	TGAATTCATTGTATTAATTC	C	ACTTCCTACTCGCAGTATGC	0.995
nad2	361	121	CCT	UCT	Pro	Ser	TCATTGTATTAATTCCACTT	C	CTACTCGCAGTATGCTCTTT	0.999
nad2	367	123	CGC	UGC	Arg	Cys	TATTAATTCCACTTCCTACT	C	GCAGTATGCTCTTTATGATC	0.989
nad2	401	134	TCA	TUA	Ser	Leu	TATGATCTCGGCTTATGATT	C	AATTGCCATGTATTTAGCTA	0.998
nad2	428	143	CCT	CUT	Pro	Leu	CATGTATTTAGCTATTGAGC	C	TCAAAGTTTATGTTTTTATG	0.999
nad2	497	166	TCG	TUG	Ser	Leu	ATTTTCCACGGAAGCCGGCT	C	GAAATATTTGATCTTAGGTG	0.999
nad2	523	175	CCC	UCC	Pro	Ser	ATTTGATCTTAGGTGCATTT	C	CCTCTGGAATATTACTGTTT	0.992
nad2	677	226	TCC	TUC	Ser	Phe	TCTATTTATCGCTGTAGGAT	C	CCTATTCAAGATCACTGCAG	0.998
nad2	788	263	TCT	TUT	Ser	Phe	TGCGCCTAAAATCTCTATTT	C	TGCTAATATTTCACGTGTTT	1
nad2	800	267	TCA	TUA	Ser	Leu	CTCTATTTCTGCTAATATTT	C	ACGTGTTTCTATTTATGGTT	0.986
nad2	809	270	TCT	TUT	Ser	Phe	TGCTAATATTTCACGTGTTT	C	TATTTATGGTTCCTATGGAG	0.998
nad2	920	307	CCT	CUT	Pro	Leu	CCAAACGAAAGTAAAAAGAC	C	TCTAGCTCATAGTTCAATTG	0.997
nad2	928	310	CAT	UAT	His	Tyr	AAGTAAAAAGACCTCTAGCT	C	ATAGTTCAATTGGACATGTA	0.993
nad2	958	320	CGT	UGT	Arg	Cys	TTGGACATGTAGGTTATATT	C	GTACTGGTTTCTCATGTGGA	1
nad2	962	321	ACT	AUT	Thr	Ile	ACATGTAGGTTATATTCGTA	C	TGGTTTCTCATGTGGAACCA	0.997
nad2	1127	376	TCG	TUG	Ser	Leu	AGCCAAAACGAATCCTATTT	C	GGCTATTACCTTCTCCATTA	0.999
nad2	1246	416	CCA	UCA	Pro	Ser	GTGGGGCTTACTTCCTAGCC	C	CAGTGGGAGTAGTGACTAGC	0.995
nad2	1276	426	CGT	UGT	Arg	Cys	TAGTGACTAGCGTTATAGGT	C	GTTTTTATTATATACGCTTA	1
nad2	1298	433	GCG	GUG	Ala	Val	TTTTTATTATATACGCTTAG	C	GAAAAGAATGTTTTTTGATA	1
nad2	1400	467	TCA	TUA	Ser	Leu	GACTTCCTCTTTCATTACTT	C	ATTCTTTTCATATCCCTCTC	0.981
nad2	1409	470	TCA	TUA	Ser	Leu	TTTCATTACTTCATTCTTTT	C	ATATCCCTCTCCCTTGTTCT	0.989
nad2	1416	472	CCC	CCU	Pro	Pro	ACTTCATTCTTTTCATATCC	C	TCTCCCTTGTTCTCAGTTAC	0.987
cob	118	40	CCG	UCG	Pro	Ser	GTTATTGGTGGGGGTTCGGT	C	CGTTAGCTGGTATTTGTTTA	1
cob	178	60	CAC	UAC	His	Tyr	GCGTTTTTTTAGCTATGCAT	C	ACACACCTCATGTGGATCTA	0.999
cob	286	96	CTC	UTC	Leu	Phe	CTAATGGGGCAAGTATGTTT	C	TCATTGTGGTTCACCTTCAT	0.999
cob	298	100	CAC	UAC	His	Tyr	GTATGTTTCTCATTGTGGTT	C	ACCTTCATATTTTTCGTGGT	0.999
cob	325	109	CAT	UAT	His	Tyr	ATATTTTTCGTGGTCTATAT	C	ATGCGAGTTATAGCAGTCCT	1
cob	358	120	CGG	UGG	Arg	Trp	GCAGTCCTAGGGAATTTGTT	C	GGTGTCTCGGAGTTGTAATC	1
cob	407	136	ACA	AUA	Thr	Ile	AATGATTGTGACAGCTTTTA	C	AGGATACGTACTACCTTGGG	0.999
cob	568	190	CAT	UAT	His	Tyr	ATCGTTTTTTTAGTCTTCAT	C	ATTTACTCCCCTTTATTTTA	0.997
cob	853	285	CAT	UAT	His	Tyr	AATGGTATTTCCTACCGATC	C	ATGCCATTCTTCGTAGTATA	0.999
cob	908	303	CCA	CUA	Pro	Leu	AGGTGTAGCCGCAATAGCAC	C	AGTTTTTATATGTCTGTTGG	0.998
cob	982	328	CAC	UAC	His	Tyr	GTTCAAGTTTTCGCCCTATT	C	ACCAAGGAATTTTTTGGTTG	0.997
cob	1084	362	CCT	UCT	Pro	Ser	TTACTATTGGACAAATTTCT	C	CTTTTGTTTTCTTCTTGTTT	0.997
rpl5	35	12	TCA	TUA	Ser	Leu	TTTTCATTACGAAGATGTAT	C	ACGTCAGGATCCGTTGCTCA	0.99
rpl5	47	16	CCG	CUG	Pro	Leu	AGATGTATCACGTCAGGATC	C	GTTGCTCAAACCGAATCACG	0.998
rpl5	59	20	CCG	CUG	Pro	Leu	TCAGGATCCGTTGCTCAAAC	C	GAATCACGCCAACGTTATGG	0.998
rpl5	64	22	CAC	UAC	His	Tyr	ATCCGTTGCTCAAACCGAAT	C	ACGCCAACGTTATGGAAGTT	0.94
rpl5	92	31	TCG	TUG	Ser	Leu	CGTTATGGAAGTTCCTGGAT	C	GTGTGAAATAAGAGTAGTAC	0.999
rpl5	166	56	CCG	UCG	Pro	Ser	GAAAATTGGCTATGGAGATT	C	CGTGCGGTCAGAAATTCATA	0.957
rpl5	317	106	TCG	TUG	Ser	Leu	GCATGGAATGTATAATTTAT	C	GGTCAGAATCTCGACAGTAA	0.998
rpl5	512	171	CCA	CUA	Pro	Leu	CACACAAGATGAGACTTTAC	C	ACCGTGGAGCGGCTTTTTGC	0.994
rpl5	515	172	CCG	CUG	Pro	Leu	ACAAGATGAGACTTTACCAC	C	GTGGAGCGGCTTTTTGCAAA	0.999
atp9	20	7	TCA	TUA	Ser	Leu	NATGTTAGAAGGTGCAAAAT	C	AATGGGTGCCGGAGCTGCTA	1
atp9	50	17	TCA	TUA	Ser	Leu	CGGAGCTGCTACAATTGCTT	C	AGCGGGAGCTGCTGTCGGTA	1
atp9	96	32	ATC	ATU	Ile	Ile	AACGTGTTCAGTTCTTTGAT	C	CATTCCGTGGCGCGAAATCC	0.983
atp9	182	61	TCG	TUG	Ser	Leu	TCTAACCGAAGCTATTGCAT	C	GTTTGCCTCAATGATGGCCT	1
atp9	191	64	TCA	TUA	Ser	Leu	AGCTATTGCATCGTTTGCCT	C	AATGATGGCCTTTTTGATTT	0.999
atp9	212	71	TCA	TUA	Ser	Leu	AATGATGGCCTTTTTGATTT	C	ATCCGTATTCTGANNNNNNN	0.999
atp9	215	72	TCC	TUC	Ser	Phe	GATGGCCTTTTTGATTTCAT	C	CGTATTCTGANNNNNNNNNN	0.994
ccmFN	38	13	CCG	CUG	Pro	Leu	GTTTCATTATTCGTTATTTC	C	GGGTCTTTTCGTTGCATTCA	0.99
ccmFN	98	33	CCT	CUT	Pro	Leu	ACCAGCGTTTGGTGCAGCAC	C	TGCATTTTGGTGCATTCTTC	1
ccmFN	137	46	TCG	TUG	Ser	Leu	TCTTTCTTTCCTTGGTCTTT	C	GTTCCGTCATATTCCTAATA	0.981
ccmFN	142	48	CGT	UGT	Arg	Cys	CTTTCCTTGGTCTTTCGTTC	C	GTCATATTCCTAATAACTTA	0.987
ccmFN	151	51	CCT	UCT	Pro	Ser	GTCTTTCGTTCCGTCATATT	C	CTAATAACTTATCCAATTAC	0.99
ccmFN	248	83	TCA	TUA	Ser	Leu	TCATGAGGGTAGTATTTTAT	C	ATGGTGTCGGATCCCAAGTT	0.999
ccmFN	256	86	CGG	UGG	Arg	Trp	GTAGTATTTTATCATGGTGT	C	GGATCCCAAGTTTTTATGGA	0.999
ccmFN	263	88	CCA	CUA	Pro	Leu	TTTATCATGGTGTCGGATCC	C	AAGTTTTTATGGATTCCTTC	1
ccmFN	283	95	CTT	UTT	Leu	Phe	CAAGTTTTTATGGATTCCTT	C	TTTGTTACCGGGGTCGACCC	0.995
ccmFN	365	122	TCG	TUG	Ser	Leu	TTTTTTTTATTCCTTTGTCT	C	GAACTTCGTGAAGAACTCCA	0.928
ccmFN	372	124	TTC	TTU	Phe	Phe	TATTCCTTTGTCTCGAACTT	C	GTGAAGAACTCCATTCTATC	0.989
ccmFN	704	235	CCT	CUT	Pro	Leu	CATTGCTTTGTTTTTCTCTC	C	TTTCCTATCAGCGAGTTCCG	0.999
ccmFN	713	238	TCA	TUA	Ser	Leu	GTTTTTCTCTCCTTTCCTAT	C	AGCGAGTTCCGATCCTTTTG	0.991
ccmFN	751	251	CGT	UGT	Arg	Cys	TTGTTCGAAATTTCTTCGTT	C	GTACCGAACCGCTTGCAGAA	0.998
ccmFN	773	258	TCA	TUA	Ser	Leu	TACCGAACCGCTTGCAGAAT	C	AAATCCTGTTCCACAAGATC	0.981
ccmFN	785	262	CCA	CUA	Pro	Leu	TGCAGAATCAAATCCTGTTC	C	ACAAGATCCTATATCAGCTA	0.999
ccmFN	800	267	TCA	TUA	Ser	Leu	TGTTCCACAAGATCCTATAT	C	AGCTATACATCCTCCTTGCA	0.991
ccmFN	949	317	CGC	UGC	Arg	Cys	AAAAGAATGGAACGCTGCTT	C	GCTCTGCTGGATGCGTCGGA	0.993
ccmFN	1267	423	CGG	UGG	Arg	Trp	GAATTTGGATCTTGACATGT	C	GGTGGTTTTTAACCGTAGGC	0.992
ccmFN	1295	432	CCA	CUA	Pro	Leu	TTTAACCGTAGGCATCTTGC	C	AGGAAGTTGGTGGGCTCATC	1
ccmFN	1312	438	CAT	UAT	His	Tyr	TGCCAGGAAGTTGGTGGGCT	C	ATCATGAATTAGGTCGGGGT	1
ccmFN	1327	443	CGG	UGG	Arg	Trp	GGGCTCATCATGAATTAGGT	C	GGGGTGGCTGGTGGTTTCGG	0.999
ccmFN	1345	449	CGG	UGG	Arg	Trp	GTCGGGGTGGCTGGTGGTTT	C	GGGATCCCGTAGAAAATGCT	0.999
ccmFN	1378	460	CGG	UGG	Arg	Trp	AAAATGCTTCTTTTATGCCT	C	GGGTATTAGCCACAGCTCGT	1
ccmFN	1396	466	CGT	UGT	Arg	Cys	CTCGGGTATTAGCCACAGCT	C	GTATTCATTCAGTAATTCTA	0.996
ccmFN	1439	480	TCG	TUG	Ser	Leu	CCTTCTTCATTCTTGGACCT	C	GTTTTTAAATATTGTGACTC	0.927
ccmFN	1459	487	CTT	UTT	Leu	Phe	CGTTTTTAAATATTGTGACT	C	TTCCATGCTGTGTCTCAGGA	0.997
ccmFN	1463	488	CCA	CUA	Pro	Leu	TTTAAATATTGTGACTCTTC	C	ATGCTGTGTCTCAGGAACCT	0.994
ccmFN	1475	492	TCA	TUA	Ser	Leu	GACTCTTCCATGCTGTGTCT	C	AGGAACCTTTTCAATACGGT	1
ccmFN	1510	504	CCC	UCC	Pro	Ser	TACGGTCCGGATTGCTAGCT	C	CCGTTCATAGTTTTGCTACA	0.999
ccmB	28	10	CAT	UAT	His	Tyr	GACTCTTTCTTGAACTATAT	C	ATAAACAGATCTTCCCCTTC	0.979
ccmB	43	15	CCC	UCC	Pro	Ser	TATATCATAAACAGATCTTC	C	CCTTCACACCAATCACGAGT	0.983
ccmB	71	24	TCA	TUA	Ser	Leu	ACCAATCACGAGTTTTTCTT	C	ATTCCTCTCGTATATCGTCG	0.986
ccmB	80	27	TCG	TUG	Ser	Leu	GAGTTTTTCTTCATTCCTCT	C	GTATATCGTCGTAACGCCCT	0.979
ccmB	87	29	ATC	ATU	Ile	Ile	TCTTCATTCCTCTCGTATAT	C	GTCGTAACGCCCTTAATGCT	0.97
ccmB	128	43	TCA	TUA	Ser	Leu	AGGTTTTGAAAAAGACTTTT	C	ATGTCATTCCCATTTAGGTC	0.998
ccmB	137	46	TCC	TUC	Ser	Phe	AAAAGACTTTTCATGTCATT	C	CCATTTAGGTCCGATTCGGA	0.988
ccmB	148	50	CCG	UCG	Pro	Ser	CATGTCATTCCCATTTAGGT	C	CGATTCGGATCCCTCCGTTG	0.989
ccmB	149	50	CCG	CUG	Pro	Leu	ATGTCATTCCCATTTAGGTC	C	GATTCGGATCCCTCCGTTGT	0.996
ccmB	154	52	CGG	UGG	Arg	Trp	ATTCCCATTTAGGTCCGATT	C	GGATCCCTCCGTTGTTTTCT	0.975
ccmB	160	54	CCT	UCT	Pro	Ser	ATTTAGGTCCGATTCGGATC	C	CTCCGTTGTTTTCTTTTCCT	0.993
ccmB	164	55	CCG	CUG	Pro	Leu	AGGTCCGATTCGGATCCCTC	C	GTTGTTTTCTTTTCCTCCCG	0.989
ccmB	179	60	CCT	CUT	Pro	Leu	CCCTCCGTTGTTTTCTTTTC	C	TCCCGCACCTTTTCCTCGAA	0.994
ccmB	181	61	CCC	UCC	Pro	Ser	CTCCGTTGTTTTCTTTTCCT	C	CCGCACCTTTTCCTCGAAAT	0.982
ccmB	193	65	CCT	UCT	Pro	Ser	CTTTTCCTCCCGCACCTTTT	C	CTCGAAATGAGAAAGAAGAT	0.954
ccmB	194	65	CCT	CUT	Pro	Leu	TTTTCCTCCCGCACCTTTTC	C	TCGAAATGAGAAAGAAGATG	0.997
ccmB	286	96	CGG	UGG	Arg	Trp	TTCTACAATTGGTAGGTCAC	C	GGGTTATTCAAATAAGTTGT	0.999
ccmB	313	105	CGT	UGT	Arg	Cys	TTCAAATAAGTTGTGTTTTC	C	GTGGTTTTCCCATGTTACAA	0.998
ccmB	338	113	CCG	CUG	Pro	Leu	TTTTCCCATGTTACAACTTC	C	GTACCAATTCGGTCGATCCG	0.997
ccmB	367	123	CGG	UGG	Arg	Trp	TCGGTCGATCCGGAATGGAT	C	GGTTAAACATTCCATTAGGG	0.979
ccmB	379	127	CCA	UCA	Pro	Ser	GAATGGATCGGTTAAACATT	C	CATTAGGGAGCCTGGTCTTG	0.919
ccmB	380	127	CCA	CUA	Pro	Leu	AATGGATCGGTTAAACATTC	C	ATTAGGGAGCCTGGTCTTGA	0.999
ccmB	424	142	CGT	UGT	Arg	Cys	TTTTGTGTGGTATTCATTCT	C	GTTCGGCTCTTGGAATCACA	0.998
ccmB	428	143	TCG	TUG	Ser	Leu	GTGTGGTATTCATTCTCGTT	C	GGCTCTTGGAATCACATCCG	0.992
ccmB	475	159	CCA	UCA	Pro	Ser	GTTGGAACAGCTCGCAAAAT	C	CAACCACTTCACCTACTTCA	0.997
ccmB	476	159	CCA	CUA	Pro	Leu	TTGGAACAGCTCGCAAAATC	C	AACCACTTCACCTACTTCAT	0.996
ccmB	485	162	TCA	TUA	Ser	Leu	CTCGCAAAATCCAACCACTT	C	ACCTACTTCATTGCCCCCAA	0.985
ccmB	494	165	TCA	TUA	Ser	Leu	TCCAACCACTTCACCTACTT	C	ATTGCCCCCAACCGTTTCTT	0.992
ccmB	503	168	CCA	CUA	Pro	Leu	TTCACCTACTTCATTGCCCC	C	AACCGTTTCTTGTACCTCTA	0.975
ccmB	512	171	TCT	TUT	Ser	Phe	TTCATTGCCCCCAACCGTTT	C	TTGTACCTCTATTGAAACAG	0.985
ccmB	548	183	CCT	CUT	Pro	Leu	AACAGAATGGTTTCATGTTC	C	TTCATTGATTGGTTATTCCT	1
ccmB	551	184	TCA	TUA	Ser	Leu	AGAATGGTTTCATGTTCCTT	C	ATTGATTGGTTATTCCTCTC	0.996
ccmB	566	189	TCC	TUC	Ser	Phe	TCCTTCATTGATTGGTTATT	C	CTCTCTGTTTGTATCTCTTT	0.958
ccmB	569	190	TCT	TUT	Ser	Phe	TTCATTGATTGGTTATTCCT	C	TCTGTTTGTATCTCTTTTTC	0.991
ccmB	596	199	TCG	TUG	Ser	Leu	TGTATCTCTTTTTCCAATTT	C	GGTCTCGATTAGTTTACAAG	0.998
rpl10	101	34	TCG	TUG	Ser	Leu	CTCATTCCATTCCAGTGGCT	C	GACCAGTAACCAATGGCGAA	0.995
rpl10	134	45	CCA	CUA	Pro	Leu	ATGGCGAAAACTAAAAAATC	C	ATGGTTTCCCGGTAGAACCC	0.966
rpl10	155	52	CCA	CUA	Pro	Leu	ATGGTTTCCCGGTAGAACCC	C	ATTTCGCCCAAGTTGTTGCG	0.975
rpl10	239	80	TCG	TUG	Ser	Leu	TGCAGGTCCCACTTGTATAT	C	GTATTTGGCCGAAGAAGCAT	0.994
rpl10	314	105	TCA	TUA	Ser	Leu	CATGGACCAAGATCTGCTTT	C	ATTATATGGGCAATATCGAT	0.98
atp1	1178	393	TCA	TUA	Ser	Leu	GAAACAAGTCTGCGGTAGTT	C	AAAACTGGAATTGGCACAAT	1
atp1	1490	497	CCA	CUA	Pro	Leu	TAACGAAAGAAAGATGGAAC	C	AGATGCATTCTTAAAAGAAA	1
nad3	5	2	TCA	TUA	Ser	Leu	NNNNNNNNNNNNNNNNATGT	C	AGAATTTGCACCTATTTGTA	0.966
nad3	44	15	CCG	CUG	Pro	Leu	TATCTATTTAGTGATCAGTC	C	GCTAGTTTCTTTGATCCCAC	1
nad3	61	21	CCA	UCA	Pro	Ser	GTCCGCTAGTTTCTTTGATC	C	CACTCGGTGTTCCTTTTCCA	0.948
nad3	62	21	CCA	CUA	Pro	Leu	TCCGCTAGTTTCTTTGATCC	C	ACTCGGTGTTCCTTTTCCAT	0.999
nad3	80	27	CCA	CUA	Pro	Leu	CCCACTCGGTGTTCCTTTTC	C	ATTTGCTTCCAATAGTTCGA	1
nad3	209	70	TCT	TUT	Ser	Phe	TTCAATTTTATTTATTATTT	C	TGATCCGGAAGTAATCTTTT	0.956
nad3	215	72	CCG	CUG	Pro	Leu	TTTATTTATTATTTCTGATC	C	GGAAGTAATCTTTTCCTTTC	0.987
nad3	230	77	TCC	TUC	Ser	Phe	TGATCCGGAAGTAATCTTTT	C	CTTTCCTTGGGCATTACCTC	0.998
nad3	266	89	CCG	CUG	Pro	Leu	ACCTCTCAACAAGATTGATC	C	GTTTGGATTTTGGTCCATGA	1
nad3	317	106	TCT	TUT	Ser	Phe	ATTGATTTTGACGATTGGAT	C	TCTCTATGAATGGAAAAGGG	1
nad3	344	115	TCG	TUG	Ser	Leu	TGAATGGAAAAGGGGTGCTT	C	GGATCGGGAGTAANNNNNNN	0.999
nad3	349	117	CGG	UGG	Arg	Trp	GGAAAAGGGGTGCTTCGGAT	C	GGGAGTAANNNNNNNNNNNN	0.999
rps12	71	24	TCG	TUG	Ser	Leu	CACGGACCGTACTCGAGCTT	C	GGATCAATGTCCTCAGAAGC	0.999
rps12	104	35	CCG	CUG	Pro	Leu	TCAGAAGCAAGGAGTATGCC	C	GCGTGTTTCAACGAGAACAC	1
rps12	146	49	CCA	CUA	Pro	Leu	GAAAAAACCTAATTCAGCTC	C	ACGTAAGATAGCCAAAGTAC	1
rps12	196	66	CAC	UAC	His	Tyr	ATCGACATGATATATTTGCT	C	ACATTCCAGGCGAAGGTCAT	0.999
rps12	284	95	TCC	TUC	Ser	Phe	AGATTTGCCAGGTGTGAAAT	C	CCATTGTATTCGAGGAGTCA	0.999
nad6	26	9	CCT	CUT	Pro	Leu	ACTTTCTGTTTTGTCGAGCC	C	TGCTTTGGTCTCTGGTTTGA	0.999
nad6	88	30	CCC	UCC	Pro	Ser	CGGTACATTCCGTTTTGTTT	C	CCATCCCAGTCTTTCGCGAC	0.986
nad6	89	30	CCC	CUC	Pro	Leu	GGTACATTCCGTTTTGTTTC	C	CATCCCAGTCTTTCGCGACA	1
nad6	95	32	CCA	CUA	Pro	Leu	TTCCGTTTTGTTTCCCATCC	C	AGTCTTTCGCGACACTTCAG	0.998
nad6	103	35	CGC	UGC	Arg	Cys	TGTTTCCCATCCCAGTCTTT	C	GCGACACTTCAGGTTTACTT	0.995
nad6	146	49	TCC	TUC	Ser	Phe	TTTGTTAGGTCTTGACTTCT	C	CGCTATGATCTTCCCAGTAG	1
nad6	161	54	CCA	CUA	Pro	Leu	CTTCTCCGCTATGATCTTCC	C	AGTAGTTCATATAGGAGCTA	0.999
nad6	169	57	CAT	UAT	His	Tyr	CTATGATCTTCCCAGTAGTT	C	ATATAGGAGCTATAGCCGTT	1
nad6	191	64	TCA	TUA	Ser	Leu	TATAGGAGCTATAGCCGTTT	C	ATTCCTATTCGTTGTTATGA	0.999
nad6	289	97	CTT	UTT	Leu	Phe	GTGGTATTATTGGACTGATC	C	TTTGGTGGGAAATGTTCTTC	0.999
nad6	446	149	TCC	TUC	Ser	Phe	TTTACTTTATACCTACTATT	C	CGTCTGGTTTTTGGTTCCTA	0.999
nad6	463	155	CCT	UCT	Pro	Ser	ATTCCGTCTGGTTTTTGGTT	C	CTAGTCTTATTTTATTAGTA	0.992
rps4	50	17	TCA	TUA	Ser	Leu	TAAAACTTGTCGTCTACTTT	C	AGGAAATGTTCGGAACAGAG	0.932
rps4	61	21	CGG	UGG	Arg	Trp	GTCTACTTTCAGGAAATGTT	C	GGAACAGAGAACTTACAATA	1
rps4	145	49	CCG	UCG	Pro	Ser	CTATTAAGAGAAAGATTTAT	C	CGAGAGAAAATCTTAACAGT	0.998
rps4	176	59	TCA	TUA	Ser	Leu	TCTTAACAGTTACATCCAAT	C	ACAAACTACACGAAAGTTGC	0.996
rps4	196	66	CCC	UCC	Pro	Ser	CACAAACTACACGAAAGTTG	C	CCCTTTTTCATGGGAATTTA	0.999
rps4	205	69	CAT	UAT	His	Tyr	CACGAAAGTTGCCCCTTTTT	C	ATGGGAATTTACCTATCACA	0.993
rps4	269	90	CCA	CUA	Pro	Leu	AACTTCATATATCCCTTTTC	C	ACTCAATCCAGAAACTAGAT	1
rps4	278	93	CCA	CUA	Pro	Leu	TATCCCTTTTCCACTCAATC	C	AGAAACTAGATTGGACGTTA	0.951
rps4	347	116	CCG	CUG	Pro	Leu	TATTCCTCAAGCAAGGCAGC	C	GATAAGTCATCGAAGGCTTT	0.994
rps4	494	165	TCA	TUA	Ser	Leu	ATCTTTCTATATCGAAATTT	C	AGTTGAAAAAATCATAGGCA	0.998
rps4	897	299	ATC	ATU	Ile	Ile	TTTACTATGAAGAGAAGAAT	C	AAAAGGATCGAACTACCTAC	0.944
rps4	926	309	TCG	TUG	Ser	Leu	CGAACTACCTACTCATTATT	C	GGAGGTGAATCATAGAACAC	0.995
rps4	937	313	CAT	UAT	His	Tyr	CTCATTATTCGGAGGTGAAT	C	ATAGAACACCAAAAGCTGTG	0.991
rps4	947	316	CCA	CUA	Pro	Leu	GGAGGTGAATCATAGAACAC	C	AAAAGCTGTGGTATCTTATG	1
rps4	962	321	TCT	TUT	Ser	Phe	AACACCAAAAGCTGTGGTAT	C	TTATGGACCTAACATAGGTC	0.999
rps4	1022	341	CCT	CUT	Pro	Leu	ATTGAAAGATCTAAACCTTC	C	TCTTCGGAGCGGAAACGGAC	0.995
rps4	1027	343	CGG	UGG	Arg	Trp	AAGATCTAAACCTTCCTCTT	C	GGAGCGGAAACGGACGTGGC	0.996
rps1	126	42	CTC	CTU	Leu	Leu	TTCTTGGTGGATGCAGGACT	C	GGGACCCCCAGAATTTGTAT	0.997
rps1	158	53	CCT	CUT	Pro	Leu	AATTTGTATGCAAGATGAGC	C	TACAGGAGTGCCAATCAACC	0.996
rps1	209	70	TCC	TUC	Ser	Phe	GTTTGAGAATAAGGTGGGAT	C	CCTGGATGTAGTGGCCGGTG	0.958
rps1	587	196	ACG	AUG	Thr	Met	GAGCATTAACCCCAAAAGGA	C	GAATATTGTGGTGTTCTAAN	0.912
nad7	38	13	TCG	TUG	Ser	Leu	GCAAATCAAAAATTTCACTT	C	GAATTTCGGACCTCAACATC	0.999
nad7	45	15	TTC	TTU	Phe	Phe	AAAAATTTCACTTCGAATTT	C	GGACCTCAACATCCTGCTGC	0.997
nad7	77	26	TCA	TUA	Ser	Leu	TCCTGCTGCTCATGGTGTTT	C	ACGATCAGTATTGGAAATGA	0.991
nad7	83	28	TCA	TUA	Ser	Leu	TGCTCATGGTGTTTCACGAT	C	AGTATTGGAAATGAACGGAG	1
nad7	200	67	TCT	TUT	Ser	Phe	TCTTCAAGCTTTACCTTATT	C	TGATCGTTCAGACTATGTTT	0.995
nad7	209	70	TCA	TUA	Ser	Leu	TTTACCTTATTCTGATCGTT	C	AGACTATGTTTCTATGATGG	0.999
nad7	244	82	CAT	UAT	His	Tyr	TGATGGCCCAAGAACACGCT	C	ATTCTTCAGCCGTAGAGAGA	0.999
nad7	251	84	TCA	TUA	Ser	Leu	CCAAGAACACGCTCATTCTT	C	AGCCGTAGAGAGACTTTTGA	0.993
nad7	316	106	CGT	UGT	Arg	Cys	AATATATACGAGTGTTATTC	C	GTGAAATAACTCGAATTTCA	0.997
nad7	335	112	TCA	TUA	Ser	Leu	CCGTGAAATAACTCGAATTT	C	AAATCATTCACTTGCTTTAA	0.999
nad7	344	115	TCA	TUA	Ser	Leu	AACTCGAATTTCAAATCATT	C	ACTTGCTTTAACTACTCATG	0.999
nad7	383	128	TCA	TUA	Ser	Leu	TGCTATGGATGTGGGAGCAT	C	AACTCCGTTCCTGTGGGCTT	1
nad7	578	193	TCA	TUA	Ser	Leu	CGACGAATTAGAAGAGATGT	C	AACCGGCAACCGTATCTGGA	1
nad7	679	227	CCA	UCA	Pro	Ser	GTGGTGTAATGTTAAGAGGT	C	CAGGGGTATGCTGGGATTTG	0.995
nad7	739	247	CCT	UCT	Pro	Ser	ATGTTTATGACCAATTGGAT	C	CTGACGTACCAGTAGGTACC	1
nad7	740	247	CCT	CUT	Pro	Leu	TGTTTATGACCAATTGGATC	C	TGACGTACCAGTAGGTACCA	0.999
nad7	769	257	CGC	UGC	Arg	Cys	CAGTAGGTACCAGAGGAGAT	C	GCTATGATCGTTACTGTATC	1
nad7	836	279	CCT	CUT	Pro	Leu	TCGGATCATTGTGCAATGTC	C	TAATCAAATGCCTAGTGGCA	0.999
nad7	926	309	TCA	TUA	Ser	Leu	GAAACTATCCATGGAATCCT	C	AATTCACCATTTCGAACCTT	0.999
nad7	944	315	CCT	CUT	Pro	Leu	CTCAATTCACCATTTCGAAC	C	TTATACAGAAGGTTTTTCCG	0.999
nad7	973	325	CCT	UCT	Pro	Ser	AAGGTTTTTCCGTACCAGCT	C	CTTCTACCTATACCGCAGTT	0.999
nad7	1050	350	CCC	CCU	Pro	Pro	AGTAATGGAAGCAATCGTCC	C	TACCGTCGTAAAATAAGAGC	0.966
nad7	1057	353	CGT	UGT	Arg	Cys	GAAGCAATCGTCCCTACCGT	C	GTAAAATAAGAGCACCTGGC	0.998
nad7	1079	360	TCT	TUT	Ser	Phe	TAAAATAAGAGCACCTGGCT	C	TGCCCATTTACAAGGACTCG	0.999
nad7	1103	368	TCT	TUT	Ser	Phe	CCATTTACAAGGACTCGATT	C	TATGTCCAAACATCACATGC	1
nad7	1124	375	CCA	CUA	Pro	Leu	TATGTCCAAACATCACATGC	C	AGCAGATGTAGTCACCATCA	0.999
nad7	1166	389	TCT	TUT	Ser	Phe	AGGTACTCAAGATATTGTGT	C	TGGAGAGGTGGATAGATAGN	1
nad4	29	10	TCT	TUT	Ser	Phe	ACATTTCTGTGAATGCTATT	C	TGATTTAAGTGGTCTTATTC	1
nad4	74	25	ACT	AUT	Thr	Ile	TCCTGTGCTAGGAAGCATTA	C	TCCTCTTTTCATTCCAAATT	0.998
nad4	77	26	CCT	CUT	Pro	Leu	TGTGCTAGGAAGCATTACTC	C	TCTTTTCATTCCAAATTCAA	0.996
nad4	107	36	CCG	CUG	Pro	Leu	TCCAAATTCAAGAATACGAC	C	GATACGATTGATTGGTCTGT	0.999
nad4	154	52	CCC	UCC	Pro	Ser	CTCTTATTACTTTTTTGTAT	C	CCCCTGTTCCTCGGATACAA	0.999
nad4	158	53	CCT	CUT	Pro	Leu	TATTACTTTTTTGTATCCCC	C	TGTTCCTCGGATACAATTTG	0.997
nad4	164	55	CCT	CUT	Pro	Leu	TTTTTTGTATCCCCCTGTTC	C	TCGGATACAATTTGATCCTT	0.992
nad4	166	56	CGG	UGG	Arg	Trp	TTTTGTATCCCCCTGTTCCT	C	GGATACAATTTGATCCTTCT	1
nad4	197	66	TCT	TUT	Ser	Phe	TGATCCTTCTACGGCCAAAT	C	TCAATTTGTGGAAAGCCTTC	0.998
nad4	362	121	ACA	AUA	Thr	Ile	TTATGGGAAAGAGTATATTA	C	AGCATCTCTAATTCGTGAAT	0.999
nad4	368	123	TCT	TUT	Ser	Phe	GAAAGAGTATATTACAGCAT	C	TCTAATTCGTGAATTTCTAA	0.996
nad4	376	126	CGT	UGT	Arg	Cys	ATATTACAGCATCTCTAATT	C	GTGAATTTCTAATGATCGCC	0.995
nad4	416	139	CCT	CUT	Pro	Leu	CGTGTTCTGCATGCTGGATC	C	TCTACTATTCTATGTTCTTC	0.998
nad4	433	145	CTT	UTT	Leu	Phe	ATCCTCTACTATTCTATGTT	C	TTCCCGAAAGCGTGCTAATC	0.998
nad4	436	146	CCC	UCC	Pro	Ser	CTCTACTATTCTATGTTCTT	C	CCGAAAGCGTGCTAATCCCT	0.999
nad4	437	146	CCC	CUC	Pro	Leu	TCTACTATTCTATGTTCTTC	C	CGAAAGCGTGCTAATCCCTA	0.996
nad4	659	220	TCT	TUT	Ser	Phe	AATCTTTCTATGGATTGCTT	C	TTTCGCCTCTTTCGCCGTCA	0.999
nad4	767	256	CCT	CUT	Pro	Leu	CGTCATCTTGGCAGGAATTC	C	TTTAAAATTGGGAACCTACG	0.999
nad4	836	279	TCC	TUC	Ser	Phe	TCCCGAAGCGACACTTTGTT	C	CACTCCTTTCATTTATACTC	0.995
nad4	856	286	CTA	UTA	Leu	Leu	CCACTCCTTTCATTTATACT	C	TAAGCGCGATTGCTATAATA	0.982
nad4	896	299	TCA	TUA	Ser	Leu	ATATACTTCCTTGACCACTT	C	AAGACAGATCGATCTTAAGA	1
nad4	977	326	CCG	CUG	Pro	Leu	GACTATTGGTATGTTTAGTC	C	GAACATACAGGGAATTGGAG	1
nad4	1006	336	CCA	UCA	Pro	Ser	AGGGAATTGGAGGTAGCATT	C	CACCAATGTTAAGTCATGGA	0.995
nad4	1007	336	CCA	CUA	Pro	Leu	GGGAATTGGAGGTAGCATTC	C	ACCAATGTTAAGTCATGGAC	0.936
nad4	1010	337	CCA	CUA	Pro	Leu	AATTGGAGGTAGCATTCCAC	C	AATGTTAAGTCATGGACTGG	0.998
nad4	1033	345	CCT	UCT	Pro	Ser	TGTTAAGTCATGGACTGGTT	C	CTTCAGCCCTTTTTCTATGT	0.999
nad4	1101	367	TAC	TAU	Tyr	Tyr	ACTCGACTTGTTAGATATTA	C	GGAGGTTCAGTGAGCACCAT	0.906
nad4	1109	370	TCA	TUA	Ser	Leu	TGTTAGATATTACGGAGGTT	C	AGTGAGCACCATGCCGAATC	0.999
nad4	1129	377	CTC	UTC	Leu	Phe	CAGTGAGCACCATGCCGAAT	C	TCTCTACCATTTCCTTCTCT	0.997
nad4	1142	381	TCC	TUC	Ser	Phe	GCCGAATCTCTCTACCATTT	C	CTTCTCTTCCACTTTGGCCA	0.989
nad4	1148	383	TCT	TUT	Ser	Phe	TCTCTCTACCATTTCCTTCT	C	TTCCACTTTGGCCAATATGA	0.998
nad4	1151	384	TCC	TUC	Ser	Phe	CTCTACCATTTCCTTCTCTT	C	CACTTTGGCCAATATGAGTT	0.995
nad4	1152	384	TCC	TCU	Ser	Ser	TCTACCATTTCCTTCTCTTC	C	ACTTTGGCCAATATGAGTTC	0.923
nad4	1172	391	TCA	TUA	Ser	Leu	CACTTTGGCCAATATGAGTT	C	ACCTGGTACTAGCAGCTTTC	1
nad4	1205	402	CCC	CUC	Pro	Leu	CAGCTTTCTCGGGGAATTTC	C	CATCTTAGTAGGAGCTTTCC	0.981
nad4	1206	402	CCC	CCU	Pro	Pro	AGCTTTCTCGGGGAATTTCC	C	ATCTTAGTAGGAGCTTTCCA	0.904
nad4	1355	452	CCA	CUA	Pro	Leu	CCTCCATAAATTCTCCGATC	C	AAATGGCAGAGAAGTTTCCA	0.995
nad4	1373	458	TCC	TUC	Ser	Phe	TCCAAATGGCAGAGAAGTTT	C	CATATTTATACCTTTTCTTG	0.999
nad4	1405	469	CGG	UGG	Arg	Trp	CTTTTCTTGTTGGAGTTGTT	C	GGATGGGTGTTCACCCCAAA	0.999
nad4	1417	473	CAC	UAC	His	Tyr	GAGTTGTTCGGATGGGTGTT	C	ACCCCAAAGTGTTCCCGGAC	0.999
nad4	1433	478	CCG	CUG	Pro	Leu	TGTTCACCCCAAAGTGTTCC	C	GGACCGCATGCATACATCCG	0.999
nad4	1438	480	CGC	UGC	Arg	Cys	ACCCCAAAGTGTTCCCGGAC	C	GCATGCATACATCCGTAAGT	0.991
ccmC	76	26	CGG	UGG	Arg	Trp	CGCAAATTCTTATTGGATCT	C	GGTTGTTCTTAACAGCGATG	0.999
ccmC	103	35	CAT	UAT	His	Tyr	TCTTAACAGCGATGGCTATT	C	ATTTAAGTCTTCGGGTAGCA	0.999
ccmC	115	39	CGG	UGG	Arg	Trp	TGGCTATTCATTTAAGTCTT	C	GGGTAGCACCACTAGATCTT	0.991
ccmC	133	45	CTT	UTT	Leu	Phe	TTCGGGTAGCACCACTAGAT	C	TTCAACAAGGTGGAAATTCT	0.987
ccmC	179	60	GCG	GUG	Ala	Val	TCTGTATGTACATGTTCCTG	C	GGCTCGGATGAGTATTCTTG	1
ccmC	184	62	CGG	UGG	Arg	Trp	ATGTACATGTTCCTGCGGCT	C	GGATGAGTATTCTTGTTTAT	0.994
ccmC	281	94	ACA	AUA	Thr	Ile	TCGCTCTTCCGGAACCGGTA	C	AGAAATGGGTGCTTTTTTTA	0.986
ccmC	331	111	CGG	UGG	Arg	Trp	CCTTAGTTACTGGGGGGTTT	C	GGGGAAGACCTATGTGGGGC	0.999
ccmC	395	132	TCG	TUG	Ser	Leu	TTTAACCTCCGTATTCATCT	C	GTTTCTTATTTACCTGGGTG	0.989
ccmC	400	134	CTT	UTT	Leu	Phe	CCTCCGTATTCATCTCGTTT	C	TTATTTACCTGGGTGCACTG	0.991
ccmC	418	140	CTG	UTG	Leu	Leu	TTCTTATTTACCTGGGTGCA	C	TGCGTTTTCAAAAGCTTCCT	0.956
ccmC	421	141	CGT	UGT	Arg	Cys	TTATTTACCTGGGTGCACTG	C	GTTTTCAAAAGCTTCCTGTC	0.999
ccmC	436	146	CCT	UCT	Pro	Ser	CACTGCGTTTTCAAAAGCTT	C	CTGTCGAACCGGCTTCTATT	0.999
ccmC	446	149	CCG	CUG	Pro	Leu	TCAAAAGCTTCCTGTCGAAC	C	GGCTTCTATTTCAATCCGTG	0.996
ccmC	458	153	TCA	TUA	Ser	Leu	TGTCGAACCGGCTTCTATTT	C	AATCCGTGCTGGACCGATCG	0.979
ccmC	463	155	CGT	UGT	Arg	Cys	AACCGGCTTCTATTTCAATC	C	GTGCTGGACCGATCGATATA	0.999
ccmC	467	156	GCT	GUT	Ala	Val	GGCTTCTATTTCAATCCGTG	C	TGGACCGATCGATATACCAA	0.997
ccmC	473	158	CCG	CUG	Pro	Leu	TATTTCAATCCGTGCTGGAC	C	GATCGATATACCAATAATAA	0.998
ccmC	497	166	TCT	TUT	Ser	Phe	CGATATACCAATAATAAAGT	C	TTCAGTCAACTGGTGGAATA	0.999
ccmC	521	174	TCG	TUG	Ser	Leu	AGTCAACTGGTGGAATACAT	C	GCATCAACCTGGGAGCATTA	0.999
ccmC	548	183	TCT	TUT	Ser	Phe	ACCTGGGAGCATTAGCCGAT	C	TGGTACATCAATACATGTTC	0.994
ccmC	568	190	CCT	UCT	Pro	Ser	CTGGTACATCAATACATGTT	C	CTATGCTCATTCCAATCTTG	0.999
ccmC	608	203	CCC	CUC	Pro	Leu	GTCTAACTTTGCTAACTTCC	C	CTTCTCAACCCGTATCTTCT	0.998
ccmC	614	205	TCA	TUA	Ser	Leu	CTTTGCTAACTTCCCCTTCT	C	AACCCGTATCTTCTTTGTTC	0.997
ccmC	619	207	CGT	UGT	Arg	Cys	CTAACTTCCCCTTCTCAACC	C	GTATCTTCTTTGTTCTGGAA	0.962
ccmC	656	219	CCA	CUA	Pro	Leu	GGAAACACGTCTTCTTATTC	C	ATCTTTTCTCGAATCTCCCT	0.99
ccmC	673	225	CCC	UCC	Pro	Ser	TTCCATCTTTTCTCGAATCT	C	CCTTAACGGATGAAATAGAA	0.987
atp8	30	10	TTC	TTU	Phe	Phe	CTGGATAAATTCACTTATTT	C	ACACAATTCTTCTGGTCATG	0.937
atp8	47	16	TCA	TUA	Ser	Leu	TTTCACACAATTCTTCTGGT	C	ATGCCTTTTCCTCTTTACTT	0.996
atp8	58	20	CTC	UTC	Leu	Phe	TCTTCTGGTCATGCCTTTTC	C	TCTTTACTTTCTATATTCCC	0.998
atp8	76	26	CCC	UCC	Pro	Ser	TCCTCTTTACTTTCTATATT	C	CCATATGCAATGATGGAGAT	0.997
atp8	452	151	CCA	CUA	Pro	Leu	CATAATGCTAATCCATGTTC	C	ACACGGCCAAGGAAGCATCG	1
cox3	112	38	CCA	UCA	Pro	Ser	GAGGTGTGATGTACATGCAC	C	CATTTCAAGGGGGTGCAACA	1
cox3	289	97	CTT	UTT	Leu	Phe	TCGTATCGGAGGTTATGTTC	C	TTTTTGCTTTTTTTTGGGCT	1
cox3	311	104	TCT	TUT	Ser	Phe	TTTTGCTTTTTTTTGGGCTT	C	TTCTCATTCTTCTTTGGCAC	0.999
cox3	314	105	TCT	TUT	Ser	Phe	TGCTTTTTTTTGGGCTTCTT	C	TCATTCTTCTTTGGCACCTG	0.998
cox3	413	138	CCT	CUT	Pro	Leu	AATCCCTTTTCTTAATACCC	C	TATTCTCCTTTCATCCGGAG	0.995
cox3	512	171	TCA	TUA	Ser	Leu	TGCTTTAGTAGCTACCGTTT	C	ACTGGCTCTAGTATTCACTG	1
cox3	754	252	CGG	UGG	Arg	Trp	GGCATTTTGTAGACGTGGTT	C	GGTTATTCCTATTTGTCTCT	1
sdh4	29	10	TCG	TUG	Ser	Leu	GGCATTTTGTAGACGTGGTT	C	GGTTATTCCTATTTGTCTCT	1
sdh4	155	52	CCA	CUA	Pro	Leu	AAGAATTACTGCAGCTTTCC	C	ACTCCCTTTGATTATCATAT	0.993
sdh4	359	120	CCG	CUG	Pro	Leu	CTTGTCTCTCGTTTCTTTTC	C	GAACAAATCGAAGAACCTAA	0.957
rps19	138	46	TCC	TCU	Ser	Ser	CCGGAATTCGTTAATTGCTC	C	GTACGAATTTACAATGGAAA	0.977
rps19	163	55	CCT	UCT	Pro	Ser	GAATTTACAATGGAAAAACT	C	CTGTTCGTTGTAAGATCACT	0.958
rps19	164	55	CCT	CUT	Pro	Leu	AATTTACAATGGAAAAACTC	C	TGTTCGTTGTAAGATCACTG	0.947
rps19	221	74	TCT	TUT	Ser	Phe	TAAATTTGGAGAGTTTGCTT	C	TACACGGAAACGAAGACTTT	0.992
rps3	64	22	CGG	UGG	Arg	Trp	ATCGTAGTTCAGATTCAAGT	C	GGTTCAGTGATTATTATTAT	1
rps3	69	23	TTC	TTU	Phe	Phe	AGTTCAGATTCAAGTCGGTT	C	AGTGATTATTATTATGGTAA	0.984
rps3	92	31	TCA	TUA	Ser	Leu	TGATTATTATTATGGTAAAT	C	AGTGTATCAAGATGTCAACC	0.999
rps3	518	173	TCA	TUA	Ser	Leu	AAAGAAGAATCTTTCTAAAT	C	ACTTCGGGTCAGCGGGGCCT	0.986
rps3	719	240	TCG	TUG	Ser	Leu	GCTCCCCTCCTTGAATTATT	C	GGTCATGCAATACTTATTGA	0.991
rps3	896	299	TCG	TUG	Ser	Leu	CGCTTTTTTTGTAGAAAGCT	C	GACCAGCGAGAAAAAGTGTT	0.972
rps3	1508	503	TCA	TUA	Ser	Leu	TATATGTTGTTCAGGTCGAT	C	AGAAGGCGCAGAAATAGCTA	1
rps3	1561	521	CGT	UGT	Arg	Cys	GAAAGTATGGAAAAACATCT	C	GTAATGTATTTAACCAGAAA	0.997
rps3	1594	532	CCT	UCT	Pro	Ser	ACCAGAAAATCGATTATGCT	C	CTGCGGAAGTATCTACTCGT	0.992
rpl16	102	34	GGC	GGU	Gly	Gly	CTTGGTTTTGGAAGATATGG	C	ACTAAAAGTTGTAGAGCCGG	0.952
rpl16	104	35	ACT	AUT	Thr	Ile	TGGTTTTGGAAGATATGGCA	C	TAAAAGTTGTAGAGCCGGTC	1
rpl16	120	40	GCC	GCU	Ala	Ala	GGCACTAAAAGTTGTAGAGC	C	GGTCGTTTTTCATATCGAGC	0.999
rpl16	232	78	CTC	UTC	Leu	Phe	GTAAGATATGGGTAAGAGTT	C	TCGCAGATCTTCCTATTACC	0.997
rpl16	335	112	CCA	CUA	Pro	Leu	TGTGTCCGCGGGACAAATCC	C	ATTTGAAATGGATGGTGTGA	0.996
rpl16	401	134	CCA	CUA	Pro	Leu	TACATTAGCGGCGCATAAAC	C	ATGTTCGTCAACCAAGTTTG	0.997
rpl16	407	136	TCG	TUG	Ser	Leu	AGCGGCGCATAAACCATGTT	C	GTCAACCAAGTTTGTTCAGT	0.992
ccmFC	38	13	TCC	TUC	Ser	Phe	TTTTTTCTTTTTTATTACTT	C	CATGGTCGTGCCTTGTGGCA	0.988
ccmFC	50	17	CCT	CUT	Pro	Leu	TATTACTTCCATGGTCGTGC	C	TTGTGGCACGGCAGCACCCG	1
ccmFC	103	35	CCC	UCC	Pro	Ser	GGTTCGTCAGTAGAGATGTT	C	CCACAGGTGCCCCTTCTTCC	0.999
ccmFC	119	40	TCT	TUT	Ser	Phe	TGTTCCCACAGGTGCCCCTT	C	TTCCAATGGTACTATAATTC	0.987
ccmFC	122	41	TCC	TUC	Ser	Phe	TCCCACAGGTGCCCCTTCTT	C	CAATGGTACTATAATTCCTA	1
ccmFC	146	49	CCT	CUT	Pro	Leu	TGGTACTATAATTCCTATTC	C	TATCTCTTCATTCCCTCTTT	0.987
ccmFC	155	52	TCA	TUA	Ser	Leu	AATTCCTATTCCTATCTCTT	C	ATTCCCTCTTTTGGTCTATC	0.988
ccmFC	310	104	CGT	UGT	Arg	Cys	GAGCTAGAAACGCCTTATTT	C	GTTTCGTTCCCGTTCTTCAT	0.996
ccmFC	334	112	CTT	UTT	Leu	Phe	TCGTTCCCGTTCTTCATTTC	C	TTCTTCTCGAATCCAAGGGG	0.938
ccmFC	406	136	CGT	UGT	Arg	Cys	TGCTCTGTTTACTATTCTTT	C	GTACTCTCTTCTCTTTACCA	0.998
ccmFC	1139	380	CCA	CUA	Pro	Leu	AGTGGCTATACATACAAATC	C	ATTTACGGATCTATATGCTT	0.996
ccmFC	1160	387	TCA	TUA	Ser	Leu	ATTTACGGATCTATATGCTT	C	AATTGGAACTGGAAGTTCCA	0.999
ccmFC	1234	412	CGG	UGG	Arg	Trp	TGCCTTTTCTTTTTTTTATT	C	GGATAGGATTTATGTTGGCT	0.967
ccmFC	1259	420	TCG	TUG	Ser	Leu	AGGATTTATGTTGGCTTCGT	C	GGGAGGCTCGCGTAGTTTGT	0.995
ccmFC	1268	423	TCG	TUG	Ser	Leu	GTTGGCTTCGTCGGGAGGCT	C	GCGTAGTTTGTTACGTCAGC	0.983
ccmFC	1315	439	CGA	UGA	Arg	Ter	AGGATAAGTTGCGTTGGAAT	C	GANNNNNNNNNNNNNNNNNN	0.991
cox2	71	24	TCT	TUT	Ser	Phe	GGAACCATGGCAATTAGGAT	C	TCAAGACGCAGCAACACCTA	1
cox2	107	36	ACA	AUA	Thr	Ile	ACCTATGATGCAAGGAATAA	C	AGACTTACATCACGATATCT	1
cox2	161	54	TCA	TUA	Ser	Leu	TCTGATTTTGGTTTTCGTAT	C	ACGGATCTTGGTTCGCGCTT	0.993
cox2	163	55	CGG	UGG	Arg	Trp	TGATTTTGGTTTTCGTATCA	C	GGATCTTGGTTCGCGCTTTA	1
cox2	253	85	CGG	UGG	Arg	Trp	GAACTACTATCGAGATTCTT	C	GGACCATCTTTCCGAGTATC	0.927
cox2	278	93	CCG	CUG	Pro	Leu	CATCTTTCCGAGTATCATCC	C	GATGTTCATTGCTATACCAT	0.972
cox2	379	127	CGG	UGG	Arg	Trp	CTATTGGACATCAATGGTAT	C	GGACTTATGAGTATTCAGAC	0.998
cox2	443	148	ACG	AUG	Thr	Met	ACTCACTTTTGACAGTTATA	C	GATTCCAGAAGATGATCTAG	0.999
cox2	476	159	TCA	TUA	Ser	Leu	TGATCTAGAATTTGGTCAAT	C	ACGTTTATTAGAAGTGGACA	0.991
cox2	544	182	CCT	UCT	Pro	Ser	ATCTACGTATTATTGTAACA	C	CTGCTGATGTACCTCATAGT	0.999
cox2	557	186	CCT	CUT	Pro	Leu	TGTAACACCTGCTGATGTAC	C	TCATAGTTGGGCTGTACCTT	0.996
cox2	581	194	TCA	TUA	Ser	Leu	TAGTTGGGCTGTACCTTCCT	C	AGGTGTCAAATGTGATGCTG	1
cox2	632	211	TCG	TUG	Ser	Leu	TTTAAATCAGATCTCTATTT	C	GGTACAACGAGAAGGAGTTT	0.999
cox2	698	233	ACG	AUG	Thr	Met	TGGAACTAATCATGCCTTTA	C	GCCTATCGTCGTAGAAGCTG	1
cox2	742	248	CGG	UGG	Arg	Trp	CTAGGAAAGATTATGGTTCT	C	GGGTATCCAATCAATTCATC	0.998
nad9	14	5	TCC	TUC	Ser	Phe	NNNNNNNATGGATAACCAAT	C	CATTTTCAAATATAGTTGGG	0.996
nad9	92	31	TCT	TUT	Ser	Phe	ATCGGAACATGGGAATAGAT	C	TGATACCAATACGGACTACC	0.996
nad9	113	38	CCA	CUA	Pro	Leu	TGATACCAATACGGACTACC	C	ATTTCAATTGTTGTGCTTTC	1
nad9	167	56	TCG	TUG	Ser	Leu	CTATACAAGGGTTCAAGTTT	C	GATCGATATTTGCGGAGTTG	0.998
nad9	298	100	CCG	UCG	Pro	Ser	ACGAAGTAACACGAATATCT	C	CGGTAGTCCGTCTATTTCCA	0.995
nad9	328	110	CGG	UGG	Arg	Trp	GTCTATTTCCATCAGCCGGC	C	GGTGGGAGCGAGAAGTTTGG	1
nad9	398	133	TCA	TUA	Ser	Leu	TCCGGATCTACGCCGTATAT	C	AACAGATTATGGTTTCGAGG	0.998
nad9	439	147	CTT	UTT	Leu	Phe	GTCATCCATTACGAAAAGAC	C	TTCCTCTGAGTGGATATGTG	0.998
mttB	59	20	TCC	TUC	Ser	Phe	AGGAGAAGTTCGAATCCGTT	C	CGTTCGGATATTGATCGGTC	0.946
mttB	64	22	CGG	UGG	Arg	Trp	AAGTTCGAATCCGTTCCGTT	C	GGATATTGATCGGTCTTGGT	0.987
mttB	100	34	CGT	UGT	Arg	Cys	TTGGTTTGACATGGTTTACG	C	GTTACTGGTTCCCGGAAGAG	0.999
mttB	112	38	CCG	UCG	Pro	Ser	GGTTTACGCGTTACTGGTTC	C	CGGAAGAGTTAATATCTCCA	0.998
mttB	128	43	TCT	TUT	Ser	Phe	GTTCCCGGAAGAGTTAATAT	C	TCCATTAGCTAAACCCCTTC	0.99
mttB	131	44	CCA	CUA	Pro	Leu	CCCGGAAGAGTTAATATCTC	C	ATTAGCTAAACCCCTTCTTA	0.979
mttB	188	63	TCA	TUA	Ser	Leu	GTATTTTGTTTGTACACAAT	C	AACGGAGGCTTTCCCGACAT	0.998
mttB	202	68	CCG	UCG	Pro	Ser	CACAATCAACGGAGGCTTTC	C	CGACATATGTTGCAACGTCT	0.999
mttB	262	88	CAT	UAT	His	Tyr	TCGTCTTTCCCTTAATAAGT	C	ATCAAATTTGGTGCTTTTTG	0.991
mttB	328	110	CTC	UTC	Leu	Phe	GGACGAAATACAATAGATTC	C	TCTATTTAAGTGGTTCTCGC	0.995
mttB	344	115	TCT	TUT	Ser	Phe	ATTCCTCTATTTAAGTGGTT	C	TCGCTTCTCCTTGTTCCTGT	0.967
mttB	346	116	CGC	UGC	Arg	Cys	TCCTCTATTTAAGTGGTTCT	C	GCTTCTCCTTGTTCCTGTTC	0.999
mttB	373	125	CCT	UCT	Pro	Ser	CCTTGTTCCTGTTCCTAACT	C	CTTCCCGGGTAGTTCCCAAT	0.985
mttB	374	125	CCT	CUT	Pro	Leu	CTTGTTCCTGTTCCTAACTC	C	TTCCCGGGTAGTTCCCAATG	0.998
mttB	379	127	CGG	UGG	Arg	Trp	TCCTGTTCCTAACTCCTTCC	C	GGGTAGTTCCCAATGTTTGG	0.998
mttB	497	166	TCG	TUG	Ser	Leu	TATGTTAACTGTTCGTATTT	C	GTTCATTCCATCGGTATGCT	0.994
mttB	505	169	CCA	UCA	Pro	Ser	CTGTTCGTATTTCGTTCATT	C	CATCGGTATGCTCCCAGGTA	0.995
mttB	541	181	CGT	UGT	Arg	Cys	AGGTACCTGTAATTGTGATC	C	GTTTGCCAGAACTAAGGGGT	0.997
mttB	548	183	CCA	CUA	Pro	Leu	TGTAATTGTGATCCGTTTGC	C	AGAACTAAGGGGTCTTTCTG	1
mttB	610	204	CCG	UCG	Pro	Ser	GTCGTTTTTTGATGGTTTTT	C	CGCTTTTCACAGCTGCTCTT	0.994
mttB	660	220	ATC	ATU	Ile	Ile	CCGGATATCTGGTGCCAAAT	C	GTCGCCTGTTTCCTTATTTC	0.997
mttB	683	228	TCG	TUG	Ser	Leu	CGCCTGTTTCCTTATTTCTT	C	GATAATCGAGTTGGCTATCT	0.989
mttB	713	238	TCG	TUG	Ser	Leu	GTTGGCTATCTTTGTGGCAT	C	GATTGTACAAGTTCGTGAAG	0.999
rps10	238	80	CGG	UGG	Arg	Trp	AATTGCGCAAGAAGTTCTTT	C	GGTTAAAACGCCAGCGTATA	1
rps10	302	101	TCG	TUG	Ser	Leu	ATTTTCTTGCAAGACCCGTT	C	GGATAAGGGAAAACTCCAGA	0.998
rps10	331	111	CGA	UGA	Arg	Ter	GAAAACTCCAGAGATTGCTT	C	GANNNNNNNNNNNNNNNNNN	0.911
cox1	11	4	CCG	CUG	Pro	Leu	NNNNNNNNNNATGACAAATC	C	GGTCCGATGGCTGTTCTCCA	1
cox1	15	5	GTC	GTU	Val	Val	NNNNNNATGACAAATCCGGT	C	CGATGGCTGTTCTCCACTAA	0.954
cox1	242	81	TCT	TUT	Ser	Phe	GCCGGCGATGATAGGTGGAT	C	TGGTAATTGGTCTGTTCCGA	0.998
cox1	254	85	TCT	TUT	Ser	Phe	AGGTGGATCTGGTAATTGGT	C	TGTTCCGATTCTGATAGGTG	1
cox1	443	148	TCA	TUA	Ser	Leu	TTCCGGAGGAGCAGTTGATT	C	AGCAATTTCCAGTCTTCATC	0.988
cox1	452	151	TCC	TUC	Ser	Phe	AGCAGTTGATTCAGCAATTT	C	CAGTCTTCATCTATCTGGTG	0.999
cox1	515	172	TCC	TUC	Ser	Phe	CAATTTTATAACAACTATCT	C	CAACATGCGTGGACCTGGAA	1
cox1	551	184	TCA	TUA	Ser	Leu	TGGAATGACTATGCATAGAT	C	ACCTCTATTTGTGTGGTCCG	1
cox1	590	197	CCA	CUA	Pro	Leu	CGTTCTAGTGACAGCATTCC	C	ACTTTTATTATCACTTCCGG	0.999
cox1	668	223	TCT	TUT	Ser	Phe	AAACTTTAATACAACCTTTT	C	TGATCCCGCAGGAGGGGGAG	0.999
cox1	746	249	CCC	CUC	Pro	Leu	TCATCCAGAGGTGTATATTC	C	CATTCTGCCTGGATCCGGTA	0.998
cox1	761	254	TCC	TUC	Ser	Phe	TATTCCCATTCTGCCTGGAT	C	CGGTATCATAAGTCATATCG	0.996
cox1	1037	346	TCC	TUC	Ser	Phe	CATGTTATTTGCTGTAGGGT	C	CATCTTTTTGTTCACCATAG	0.999
cox1	1124	375	GCG	GUG	Ala	Val	TCTACATGATACTTATTATG	C	GGTTGCACATTTCCATTATG	0.999
cox1	1149	383	CTC	CTU	Leu	Leu	GCACATTTCCATTATGTACT	C	TCTATGGGAGCCGTTTTTGC	0.917
cox1	1186	396	CAC	UAC	His	Tyr	TTGCTTTATTTGCAGGATTT	C	ACTATTGGGTGGGTAAAATC	1
cox1	1274	425	CCG	CUG	Pro	Leu	CACTTTTTTCGGGGTTAATC	C	GACCCTCTTTCCCATGCATT	0.994
cox1	1279	427	CTC	UTC	Leu	Phe	TTTTCGGGGTTAATCCGACC	C	TCTTTCCCATGCATTTCTTA	0.987
cox1	1402	468	CGT	UGT	Arg	Cys	ATATATCCGTAGTTGGGATT	C	GTCGTTTCTTCGTGGTCGTA	0.997
cox1	1405	469	CGT	UGT	Arg	Cys	TATCCGTAGTTGGGATTCGT	C	GTTTCTTCGTGGTCGTAACA	1
cox1	1433	478	TCA	TUA	Ser	Leu	CGTGGTCGTAACAATCACTT	C	AAGCAGTGGAAATAACAAAA	0.999

## Sheet: Table S7
Table S7 The homologous chloroplast DNA fragments in the Quercus litseoides mitochondrial genome
Number	Mitochondrial genome	% Identity	Alignment Length	Mismatches	Gap Openings	Alignment start (chloroplast genome)	Alignment end (chloroplast genome)	Alignment start (mitochondrial genome)	Alignment end (mitochondrial genome)	E-value	Bit Score	MTPT annotation
MTPT1	molecule1	99.793	1448	3	0	105822	107269	30443	28996	0	2658	Complete(trnV-GAC), Partial(rrn16S)
	molecule1					143749	145196	28996	30443			Complete(rrn16S,trnV-GAC)
MTPT2	molecule1	99.297	711	4	1	109872	110582	233094	232385	0	1284	Complete(trnA-UGC), Partial(rrn23S)
	molecule1					140436	141146	232385	233094			Partial(trnA-UGC)
MTPT3	molecule1	73.903	889	177	42	106610	107473	98989	98131	4.73e-82	305	Partial(rrn16S)
	molecule1					143545	144408	98131	98989
MTPT4	molecule1	99.138	116	1	0	107123	107238	205500	205385	3.81e-53	209	Partial(rrn16S)
	molecule1					143780	143895	205385	205500
MTPT5	molecule1	96.386	83	3	0	33598	33680	324593	324511	1.83e-31	137	Complete(trnD-GUC)
MTPT6	molecule1	94.667	75	4	0	57339	57413	222447	222521	2.38e-25	117	Complete(trnM-CAU)
MTPT7	molecule1	98.438	64	1	0	108190	108253	268799	268736	3.08e-24	113	Partial(trnI-GAU)
	molecule1					142765	142828	268736	268799
MTPT8	molecule1	89.61	77	6	2	92292	92366	330724	330648	3.10e-19	97.1	Complete(trnI-CAU)
	molecule1					158652	158726	330648	330724
MTPT9	molecule2	99.478	1149	6	0	37193	38341	109526	108378	0	2089	Partial(psbD,psbC)
MTPT10	molecule2	83.232	495	72	8	69998	70490	109540	110025	3.16e-124	444	Partial(psbE)
MTPT11	molecule2	98.438	64	1	0	142765	142828	104956	104893	1.01e-24	113	Partial(trnI-GAU)
	molecule2					108190	108253	104893	104956
MTPT12	molecule3	78.279	732	99	38	71665	72384	12	695	4.19e-116	416	Complete(trnW-CCA,trnP-UGG,petG)
MTPT13	molecule3	94.898	98	2	3	9	103	34454	34551	4.70e-36	150	Complete(trnH-GUG)
MTPT14	molecule3	98.795	83	1	0	136320	136402	22061	21979	1.69e-35	148	Complete(trnN-GUU)
	molecule3					114616	114698	21979	22061		148
MTPT15	molecule3	88.889	99	2	2	13671	13760	51785	51883	6.16e-25	113	Complete(atpF)

## Sheet: Table S8
Table S8 BLASTN alignment results showing similarities among the studied species
query	database	identity (%)	alignment	mismatch	gap	query start	query end	database start	database end	e-value	score
PP856681.1	PP853255.1	99.615	35601	48	14	167461	203035	414543	450080	0	64901
PP856681.1	PP853255.1	99.628	27978	62	10	102240	130205	349801	321854	0	51051
PP856681.1	PP853255.1	99.556	12157	24	7	7165	19309	477816	489954	0	22123
PP856681.1	PP853255.1	99.627	9373	16	5	157540	166911	560486	551132	0	17097
PP856681.1	PP853255.1	99.562	8678	19	5	53623	62290	68618	59950	0	15797
PP856681.1	PP853255.1	99.438	8185	24	6	216389	224552	584061	592244	0	14840
PP856681.1	PP853255.1	99.763	7603	14	3	203609	211208	105398	97797	0	13937
PP856681.1	PP853255.1	99.176	7162	19	10	84879	92011	310186	303036	0	12863
PP856681.1	PP853255.1	98.963	6271	31	12	240483	246725	376708	382972	0	11189
PP856681.1	PP853255.1	99.848	5903	8	1	231671	237573	214027	219928	0	10850
PP856681.1	PP853255.1	99.626	5880	14	1	79104	84975	225701	231580	0	10730
PP856681.1	PP853255.1	99.657	5536	17	1	134616	140149	387498	393033	0	10117
PP856681.1	PP853255.1	99.27	4658	33	1	22157	26814	117227	121883	0	8412
PP856681.1	PP853255.1	99.643	4478	10	2	68121	72592	238823	234346	0	8176
PP856681.1	PP853255.1	99.66	4418	9	1	73392	77809	263494	259083	0	8070
PP856681.1	PP853255.1	99.091	3851	26	5	227551	231398	159281	163125	0	6909
PP856681.1	PP853255.1	99.337	3769	9	3	41906	45674	171139	167387	0	6807
PP856681.1	PP853255.1	99.51	3672	9	1	34007	37669	159084	155413	0	6673
PP856681.1	PP853255.1	99.533	3426	9	3	64597	68017	223413	219990	0	6231
PP856681.1	PP853255.1	99.357	3268	12	4	142303	145567	469518	472779	0	5910
PP856681.1	PP853255.1	99.312	2908	19	1	50869	53775	206854	209761	0	5258
PP856681.1	PP853255.1	99.82	2785	5	0	99470	102254	352617	349833	0	5116
PP856681.1	PP853255.1	99.356	2331	14	1	26969	29299	512881	510552	0	4220
PP856681.1	PP853255.1	97.949	2389	31	12	246744	249117	40982	43367	0	4124
PP856681.1	PP853255.1	98.483	2307	11	9	92006	94288	165442	163136	0	4045
PP856681.1	PP853255.1	99.44	1965	3	1	31255	33211	466147	468111	0	3561
PP856681.1	PP853255.1	99.634	1912	7	0	146716	148627	13390	15301	0	3493
PP856681.1	PP853255.1	99.036	1867	16	2	62272	64138	272959	274823	0	3347
PP856681.1	PP853255.1	99.5	1799	1	1	225095	226885	39931	38133	0	3265
PP856681.1	PP853255.1	99.339	1362	7	1	132755	134114	476464	477825	0	2464
PP856681.1	PP853255.1	98.434	1405	2	3	150810	152203	281184	279789	0	2455
PP856681.1	PP853255.1	99.924	1319	1	0	237939	239257	115005	116323	0	2431
PP856681.1	PP853255.1	99.505	1010	5	0	239452	240461	116311	117320	0	1838
PP856681.1	PP853255.1	96.755	832	12	9	50113	50942	185150	184332	0	1373
PP856681.1	PP853255.1	97.583	662	8	4	47963	48619	186334	185676	0	1127
PP856681.1	PP853255.1	98.913	552	4	1	155785	156334	279249	279800	0	985
PP856681.1	PP853255.1	99.257	538	3	1	145572	146108	472813	473350	0	970
PP856681.1	PP853255.1	96.842	570	18	0	78377	78946	24892	25461	0	953
PP856681.1	PP853255.1	74.803	889	169	42	732	1595	209423	208565	5.92e-95	350
PP856682.1	PP853255.1	99.574	19710	43	7	65540	85236	154015	134334	0	35894
PP856682.1	PP853255.1	99.5	14197	37	8	41716	55902	238815	252987	0	25793
PP856682.1	PP853255.1	98.882	11539	74	23	3248	14764	492512	504017	0	20543
PP856682.1	PP853255.1	99.682	5340	8	2	33064	38403	54452	59782	0	9758
PP856682.1	PP853255.1	99.275	4554	16	5	80683	85236	293982	289446	0	8211
PP856682.1	PP853255.1	99.804	3056	6	0	15109	18164	284635	281580	0	5611
PP856682.1	PP853255.1	99.36	2187	5	2	33064	35250	173378	171201	0	3952
PP856682.1	PP853255.1	99.731	1114	3	0	85250	86363	223433	224546	0	2041
PP856682.1	PP853255.1	94.934	1283	38	12	60808	62073	127807	129079	0	1984
PP856682.1	PP853255.1	99.799	995	2	0	18930	19924	515613	516607	0	1827
PP856682.1	PP853255.1	99.675	923	3	0	19931	20853	1238	2160	0	1688
PP856682.1	PP853255.1	98.592	781	5	1	18158	18938	579079	579853	0	1376
PP856682.1	PP853255.1	93.707	874	15	6	62107	62944	451370	450501	0	1273
PP856682.1	PP853255.1	93.359	527	32	3	86326	86851	90166	89642	0	776
PP856683.1	PP853255.1	99.661	12089	15	5	18303	30381	519995	532067	0	22074
PP856683.1	PP853255.1	99.676	5255	16	1	12918	18171	11035	5781	0	9609
PP856683.1	PP853255.1	99.676	5255	16	1	12918	18171	414558	409304	0	9609
PP856683.1	PP853255.1	99.42	3448	10	2	32999	36446	51025	54462	0	6248
PP856683.1	PP853255.1	99.42	3448	10	2	32999	36446	176805	173368	0	6248
PP856683.1	PP853255.1	99.81	3150	5	1	2697	5845	93281	90132	0	5782
PP856683.1	PP853255.1	97.414	2823	61	7	38233	41051	575194	572380	0	4798
PP856683.1	PP853255.1	99.575	1413	6	0	30305	31717	24264	22852	0	2577
PP856683.1	PP853255.1	99.247	797	1	1	32048	32844	400435	399644	0	1434
MN199236.1	OZ205167.1	99.863	15317	19	1	55180	70494	504561	489245	0	28168
MN199236.1	OZ205167.1	99.575	13635	45	6	112745	126377	293138	306761	0	24845
MN199236.1	OZ205167.1	99.727	12798	32	2	373415	386211	446120	433325	0	23436
MN199236.1	OZ205167.1	99.619	12588	37	4	352026	364612	519928	532505	0	22969
MN199236.1	OZ205167.1	99.579	9729	27	4	294176	303894	232943	242667	0	17727
MN199236.1	OZ205167.1	99.739	8816	23	0	205217	214032	116865	108050	0	16153
MN199236.1	OZ205167.1	99.712	8327	16	5	185980	194301	121023	129346	0	15237
MN199236.1	OZ205167.1	99.58	8333	24	2	243447	251779	488238	479917	0	15184
MN199236.1	OZ205167.1	99.028	6896	42	12	311344	318220	44607	37718	0	12340
MN199236.1	OZ205167.1	99.541	5888	18	5	346124	352010	514058	519937	0	10715
MN199236.1	OZ205167.1	99.538	5849	15	4	389741	395588	510364	504527	0	10641
MN199236.1	OZ205167.1	99.525	5057	19	1	200150	205206	209292	204241	0	9201
MN199236.1	OZ205167.1	99.703	4715	9	4	107714	112424	467365	472078	0	8624
MN199236.1	OZ205167.1	99.419	4651	21	3	133371	138020	186127	181482	0	8434
MN199236.1	OZ205167.1	99.648	4541	12	3	222029	226568	378566	383103	0	8294
MN199236.1	OZ205167.1	99.336	4215	13	3	265619	269824	316907	312699	0	7614
MN199236.1	OZ205167.1	99.406	3875	17	2	275800	279673	459659	455790	0	7023
MN199236.1	OZ205167.1	99.43	3858	21	1	227598	231455	269548	265692	0	7001
MN199236.1	OZ205167.1	99.352	3856	17	2	90007	93862	58742	54895	0	6975
MN199236.1	OZ205167.1	99.633	3812	14	0	214037	217848	176349	180160	0	6962
MN199236.1	OZ205167.1	99.603	3774	15	0	103968	107741	316942	320715	0	6887
MN199236.1	OZ205167.1	99.672	3654	11	1	239477	243129	12790	16443	0	6680
MN199236.1	OZ205167.1	99.672	3654	11	1	239477	243129	72948	76601	0	6680
MN199236.1	OZ205167.1	99.64	3607	7	1	386167	389767	449586	453192	0	6584
MN199236.1	OZ205167.1	99.477	3444	12	1	5959	9402	476104	472667	0	6255
MN199236.1	OZ205167.1	99.59	3413	13	1	72855	76266	225031	228443	0	6224
MN199236.1	OZ205167.1	98.988	3457	27	5	182255	185708	388786	385335	0	6183
MN199236.1	OZ205167.1	99.21	3418	16	2	11053	14461	353008	356423	0	6152
MN199236.1	OZ205167.1	99.134	3347	26	1	196128	199471	138032	141378	0	6017
MN199236.1	OZ205167.1	99.471	3214	8	4	43778	46990	467226	464021	0	5832
MN199236.1	OZ205167.1	99.471	3214	8	4	403788	407000	464021	467226	0	5832
MN199236.1	OZ205167.1	99.328	2976	7	1	130482	133444	283236	280261	0	5373
MN199236.1	OZ205167.1	99.328	2976	7	1	130482	133444	338209	335234	0	5373
MN199236.1	OZ205167.1	99.783	2763	6	0	253850	256612	408629	411391	0	5070
MN199236.1	OZ205167.1	99.389	2783	14	2	334547	337326	369719	366937	0	5042
MN199236.1	OZ205167.1	99.593	2701	9	1	112745	115445	348111	350809	0	4926
MN199236.1	OZ205167.1	99.652	2585	8	1	308727	311311	246921	249504	0	4723
MN199236.1	OZ205167.1	99.791	2389	5	0	166669	169057	28156	30544	0	4385
MN199236.1	OZ205167.1	99.207	2395	17	2	162318	164712	88879	91271	0	4316
MN199236.1	OZ205167.1	99.661	2358	8	0	338874	341231	270824	273181	0	4311
MN199236.1	OZ205167.1	95.751	2683	50	23	319727	322364	121015	118352	0	4265
MN199236.1	OZ205167.1	99.309	2314	10	3	148587	150895	228476	230788	0	4180
MN199236.1	OZ205167.1	99.606	2287	9	0	170564	172850	32031	34317	0	4174
MN199236.1	OZ205167.1	99.199	2247	13	1	157164	159410	161997	159756	0	4045
MN199236.1	OZ205167.1	99.682	2200	7	0	211833	214032	204254	202055	0	4024
MN199236.1	OZ205167.1	99.497	2186	11	0	341223	343408	383165	385350	0	3976
MN199236.1	OZ205167.1	99.464	2051	6	1	164638	166683	425577	423527	0	3722
MN199236.1	OZ205167.1	99.507	1827	8	1	126371	128196	255941	257767	0	3323
MN199236.1	OZ205167.1	99.659	1762	6	0	82252	84013	265268	263507	0	3221
MN199236.1	OZ205167.1	99.435	1769	10	0	99942	101710	156487	158255	0	3212
MN199236.1	OZ205167.1	99.617	1568	4	2	9503	11070	351147	352712	0	2861
MN199236.1	OZ205167.1	99.678	1551	5	0	338874	340424	369815	371365	0	2837
MN199236.1	OZ205167.1	99.223	1545	11	1	231426	232970	36160	37703	0	2785
MN199236.1	OZ205167.1	99.67	1515	5	0	256601	258115	45298	46812	0	2771
MN199236.1	OZ205167.1	99.117	1472	4	1	169105	170576	30533	31995	0	2638
MN199236.1	OZ205167.1	99.544	1317	6	0	406983	408299	175549	174233	0	2399
MN199236.1	OZ205167.1	99.544	1317	6	0	42479	43795	174233	175549	0	2399
MN199236.1	OZ205167.1	99.694	1308	4	0	307436	308743	242657	243964	0	2394
MN199236.1	OZ205167.1	96.882	1411	42	2	237895	239304	417179	415770	0	2361
MN199236.1	OZ205167.1	98.321	1251	11	2	370972	372222	278989	277749	0	2185
MN199236.1	OZ205167.1	99.581	1193	4	1	233643	234835	9182	7991	0	2174
MN199236.1	OZ205167.1	99.581	1193	4	1	233643	234835	69340	68149	0	2174
MN199236.1	OZ205167.1	99.722	1081	3	0	97968	99048	35152	36232	0	1980
MN199236.1	OZ205167.1	99.627	1071	3	1	142843	143913	6867	5798	0	1954
MN199236.1	OZ205167.1	99.627	1071	3	1	142843	143913	67025	65956	0	1954
MN199236.1	OZ205167.1	98.811	1093	12	1	292318	293410	52115	51024	0	1945
MN199236.1	OZ205167.1	98.926	1024	11	0	372208	373231	277557	276534	0	1831
MN199236.1	OZ205167.1	99.486	972	5	0	172834	173805	28165	27194	0	1768
MN199236.1	OZ205167.1	98.501	934	14	0	81328	82261	364072	365005	0	1648
MN199236.1	OZ205167.1	99.429	876	4	1	264763	265637	259667	260542	0	1589
MN199236.1	OZ205167.1	99.518	830	2	2	365615	366443	150834	151662	0	1509
MN199236.1	OZ205167.1	97.503	841	13	5	366406	367240	280343	279505	0	1430
MN199236.1	OZ205167.1	97.503	841	13	5	366406	367240	335316	334478	0	1430
MN199236.1	OZ205167.1	96.404	862	18	1	328351	329199	415612	414751	0	1408
MN199236.1	OZ205167.1	99.118	680	5	1	218637	219315	21113	20434	0	1221
MN199236.1	OZ205167.1	99.118	680	5	1	218637	219315	81271	80592	0	1221
MN199236.1	OZ205167.1	99.497	596	3	0	227025	227620	270411	269816	0	1085
MN199236.1	OZ205167.1	99.404	503	3	0	161682	162184	472562	472060	0	913
MN199236.1	OZ205167.1	96.654	508	10	1	199569	200076	155345	155845	0	837
MN199236.1	OZ205167.1	94.862	506	7	5	399252	399750	88885	88392	0	773
MN199236.1	OZ205167.1	94.862	506	7	5	51028	51526	88392	88885	0	773
MN199236.1	OZ205167.1	84.87	575	67	14	88999	89559	357094	356526	1.03e-158	562
MN199236.1	OZ205167.1	73.874	888	179	41	205560	206418	134765	135628	1.92e-81	305
OP895669.1	PP856681.1	99.891	145498	87	13	1	145469	79098	224552	0	267700
OP895669.1	PP856681.1	99.893	59732	55	2	303501	363232	19375	79097	0	109900
OP895669.1	PP856681.1	99.955	22252	9	1	281248	303499	22251	1	0	41035
OP895669.1	PP856681.1	99.865	9617	5	1	256699	266315	224641	234249	0	17680
OP895669.1	PP856681.1	99.685	8885	17	5	272462	281342	249245	240368	0	16242
OP895669.1	PP856681.1	99.984	6247	1	0	266309	272555	234215	240461	0	11531
OP895669.1	PP856681.1	99.965	2882	0	1	303501	306381	252027	249146	0	5315
OP895669.1	PP856681.1	100	2877	0	0	281248	284124	249151	252027	0	5313
OP895669.1	PP856681.1	73.874	888	179	41	336706	337564	1595	732	1.2e-81	305
OP895669.1	PP856681.1	73.903	889	177	42	301905	302768	52579	53437	1.2e-81	305
OP895669.1	PP856682.1	99.867	50259	39	4	145923	196173	50239	1	0	92414
OP895669.1	PP856682.1	99.878	21323	14	2	196174	217495	86851	65540	0	39222
OP895669.1	PP856682.1	99.523	9653	42	4	219754	229404	65544	55894	0	17568
OP895669.1	PP856682.1	99.791	5743	8	1	229688	235430	50164	55902	0	10536
OP895669.1	PP856682.1	99.757	824	1	1	218648	219470	50987	50164	0	1509
OP895669.1	PP856682.1	99.748	795	1	1	255765	256558	1	795	0	1456
OP895669.1	PP856683.1	99.879	19848	22	2	235917	255763	21205	41051	0	36518
OP895669.1	PP856683.1	100	650	0	0	195524	196173	650	1	0	1201
OP895669.1	PP856683.1	100	650	0	0	255765	256414	1	650	0	1201
OP895670.1	PP856683.1	99.874	20572	20	2	1	20571	21204	638	0	37840
OP895670.1	PP856683.1	99.742	3879	8	2	20929	24806	25082	21205	0	7107
PP853255.1	NC_065018.1	99.7	35381	58	10	414546	449899	536428	501069	0	64705
PP853255.1	NC_065018.1	99.712	24994	45	10	321828	346801	270679	245693	0	45731
PP853255.1	NC_065018.1	99.67	24844	46	15	477816	502626	424395	399555	0	45391
PP853255.1	NC_065018.1	99.777	16139	27	3	137792	153925	319309	303175	0	29595
PP853255.1	NC_065018.1	99.558	15385	52	4	376292	391667	557800	573177	0	28020
PP853255.1	NC_065018.1	99.487	13251	20	11	154147	167397	303182	289980	0	24050
PP853255.1	NC_065018.1	99.743	12076	26	3	519995	532067	152452	140379	0	22123
PP853255.1	NC_065018.1	99.511	11873	34	6	247238	259094	127076	115212	0	21582
PP853255.1	NC_065018.1	99.547	10149	24	7	550346	560486	33274	23140	0	18467
PP853255.1	NC_065018.1	99.695	8856	12	3	59777	68618	212801	203947	0	16190
PP853255.1	NC_065018.1	99.751	8837	11	3	105429	114258	166304	175136	0	16187
PP853255.1	NC_065018.1	99.551	7795	28	3	185676	193467	378772	370982	0	14194
PP853255.1	NC_065018.1	99.298	7697	14	8	239648	247333	219242	226909	0	13878
PP853255.1	NC_065018.1	99.876	7264	9	0	349813	357076	431604	438867	0	13365
PP853255.1	NC_065018.1	99.599	6490	15	3	26303	32784	469383	475869	0	11830
PP853255.1	NC_065018.1	99.549	6425	17	7	303769	310186	329295	335714	0	11694
PP853255.1	NC_065018.1	99.683	6306	18	2	225275	231580	341913	335610	0	11533
PP853255.1	NC_065018.1	99.759	6233	12	3	97797	104028	241313	235083	0	11424
PP853255.1	NC_065018.1	99.807	5699	9	2	312497	318193	84957	90655	0	10462
PP853255.1	NC_065018.1	99.4	5664	26	2	268524	274186	45318	50974	0	10264
PP853255.1	NC_065018.1	99.654	5197	11	3	533774	538963	548478	553674	0	9491
PP853255.1	NC_065018.1	99.134	5080	20	4	563881	568949	393286	388220	0	9116
PP853255.1	NC_065018.1	99.836	4874	7	1	38133	43005	66056	70929	0	8955
PP853255.1	NC_065018.1	99.834	4808	7	1	587895	592702	231711	226905	0	8833
PP853255.1	NC_065018.1	99.712	3825	11	0	451474	455298	245694	241870	0	7003
PP853255.1	NC_065018.1	98.563	3759	29	10	575366	579110	58420	54673	0	6619
PP853255.1	NC_065018.1	99.283	3625	12	3	167387	170997	177277	180901	0	6538
PP853255.1	NC_065018.1	99.222	3599	23	1	357062	360655	201638	198040	0	6486
PP853255.1	NC_065018.1	99.092	3523	30	2	117227	120747	102325	98803	0	6327
PP853255.1	NC_065018.1	99.56	3409	5	3	505778	509176	10385	6977	0	6204
PP853255.1	NC_065018.1	99.554	3367	15	0	209674	213040	182380	185746	0	6135
PP853255.1	NC_065018.1	99.551	3344	5	2	200943	204276	13634	10291	0	6083
PP853255.1	NC_065018.1	99.539	3254	14	1	509629	512881	94616	97869	0	5925
PP853255.1	NC_065018.1	98.842	3282	20	5	173530	176805	134492	137761	0	5834
PP853255.1	NC_065018.1	98.842	3282	20	5	51025	54300	137761	134492	0	5834
PP853255.1	NC_065018.1	99.746	3150	8	0	90132	93281	115029	111880	0	5773
PP853255.1	NC_065018.1	99.65	3147	7	3	214027	217172	448232	445089	0	5747
PP853255.1	NC_065018.1	99.421	3109	12	2	543478	546581	538232	541339	0	5637
PP853255.1	NC_065018.1	99.568	3011	7	1	86357	89367	84354	81350	0	5483
PP853255.1	NC_065018.1	99.793	2896	4	2	405132	408026	37563	34669	0	5313
PP853255.1	NC_065018.1	99.409	2878	11	1	136368	139239	486715	483838	0	5216
PP853255.1	NC_065018.1	99.615	2856	11	0	560494	563349	78192	81047	0	5214
PP853255.1	NC_065018.1	98.441	2887	14	5	547502	550375	480657	477789	0	5053
PP853255.1	NC_065018.1	99.294	2693	17	2	207070	209761	201408	204099	0	4867
PP853255.1	NC_065018.1	99.735	2640	7	0	569174	571813	426780	429419	0	4837
PP853255.1	NC_065018.1	99.697	2640	3	1	581421	584055	54123	51484	0	4826
PP853255.1	NC_065018.1	99.181	2564	13	3	182594	185150	382834	380272	0	4612
PP853255.1	NC_065018.1	99.284	2515	12	1	291480	293988	486715	484201	0	4540
PP853255.1	NC_065018.1	99.676	2472	6	2	274813	277282	544764	542293	0	4519
PP853255.1	NC_065018.1	98.722	2504	21	3	15301	17793	131855	129352	0	4436
PP853255.1	NC_065018.1	99.373	2391	9	1	7802	10186	132275	134665	0	4327
PP853255.1	NC_065018.1	99.373	2391	9	1	411325	413709	132275	134665	0	4327
PP853255.1	NC_065018.1	98.927	2422	19	6	572267	574687	451077	448662	0	4322
PP853255.1	NC_065018.1	99.575	2353	10	0	121872	124224	165309	162957	0	4290
PP853255.1	NC_065018.1	99.06	2235	18	1	374078	376312	555547	557778	0	4008
PP853255.1	NC_065018.1	99.456	2205	4	1	503073	505269	429427	431631	0	3999
PP853255.1	NC_065018.1	99.12	2160	9	1	1	2160	198036	195887	0	3875
PP853255.1	NC_065018.1	96.955	2102	24	10	127807	129871	349846	351944	0	3491
PP853255.1	NC_065018.1	99.681	1878	6	0	5781	7658	152584	154461	0	3435
PP853255.1	NC_065018.1	99.681	1878	6	0	409304	411181	152584	154461	0	3435
PP853255.1	NC_065018.1	99.784	1848	4	0	94172	96019	458649	456802	0	3391
PP853255.1	NC_065018.1	99.294	1842	7	1	43401	45236	380993	382834	0	3325
PP853255.1	NC_065018.1	99.284	1815	2	3	279789	281592	17803	15989	0	3269
PP853255.1	NC_065018.1	98.543	1785	7	2	13517	15301	352560	354325	0	3134
PP853255.1	NC_065018.1	99.328	1638	10	1	205298	206934	272575	270938	0	2963
PP853255.1	NC_065018.1	97.729	1717	39	0	231776	233492	322683	324399	0	2955
PP853255.1	NC_065018.1	96.211	1821	24	17	33316	35097	496450	494636	0	2939
PP853255.1	NC_065018.1	99.252	1604	7	1	237220	238823	365806	367404	0	2891
PP853255.1	NC_065018.1	98.595	1495	15	5	131444	132934	343379	344871	0	2639
PP853255.1	NC_065018.1	98.595	1495	15	5	286556	288046	343379	344871	0	2639
PP853255.1	NC_065018.1	99.575	1413	6	0	22852	24264	139043	140455	0	2577
PP853255.1	NC_065018.1	97.934	1452	4	4	124432	125863	482967	481522	0	2492
PP853255.1	NC_065018.1	99.488	1366	5	1	391668	393033	1	1364	0	2483
PP853255.1	NC_065018.1	99.393	1319	1	1	115005	116323	367873	369184	0	2385
PP853255.1	NC_065018.1	99.387	1304	8	0	223433	224736	546441	547744	0	2364
PP853255.1	NC_065018.1	99.239	1182	5	2	126486	127664	6069	4889	0	2130
PP853255.1	NC_065018.1	98.519	1148	10	3	2318	3465	272571	273711	0	2019
PP853255.1	NC_065018.1	99.816	1085	2	0	292904	293988	319309	318225	0	1993
PP853255.1	NC_065018.1	99.599	997	4	0	116311	117307	369379	370375	0	1820
PP853255.1	NC_065018.1	99.558	905	1	1	546575	547479	481541	480640	0	1646
PP853255.1	NC_065018.1	99.881	840	1	0	133464	134303	356167	357006	0	1546
PP853255.1	NC_065018.1	99.881	840	1	0	288576	289415	356167	357006	0	1546
PP853255.1	NC_065018.1	99.122	797	2	1	399644	400435	137916	138712	0	1428
PP853255.1	NC_065018.1	99.365	787	5	0	121097	121883	98810	98024	0	1426
PP853255.1	NC_065018.1	92.059	957	45	12	12337	13274	71296	72240	0	1317
PP853255.1	NC_065018.1	100	703	0	0	512865	513567	287473	288175	0	1299
PP853255.1	NC_065018.1	97.493	718	18	0	69389	70106	357494	358211	0	1227
PP853255.1	NC_065018.1	97.403	693	18	0	69389	70081	545970	545278	0	1181
PP853255.1	NC_065018.1	99.686	636	2	0	114383	115018	155317	154682	0	1164
PP853255.1	NC_065018.1	97.035	607	17	1	11401	12006	359202	358596	0	1020
PP853255.1	NC_065018.1	98.732	552	5	1	279249	279800	21385	21934	0	979
PP853255.1	NC_065018.1	98.711	543	1	2	289452	289989	542306	541765	0	959
PP853255.1	NC_065018.1	98.711	543	1	2	134340	134877	542306	541765	0	959
PP853255.1	NC_065018.1	85.521	815	64	25	468779	469553	345667	344867	0	802
PP853255.1	NC_065018.1	74.775	888	171	41	208565	209423	215609	216472	1.35e-94	350
NC_050960.1	OP895669.1	96.84	7341	114	41	285955	293212	93621	100926	0	12163
NC_050960.1	OP895669.1	98.165	5233	50	12	365623	370837	343107	337903	0	9090
NC_050960.1	OP895669.1	98.317	5111	53	13	322391	327486	114644	109552	0	8931
NC_050960.1	OP895669.1	96.429	4592	71	21	469664	474190	150181	154744	0	7485
NC_050960.1	OP895669.1	97.094	4370	67	20	377774	382100	207518	203166	0	7312
NC_050960.1	OP895669.1	98.656	3869	36	4	8027	11894	211171	215024	0	6842
NC_050960.1	OP895669.1	97.621	3909	66	16	242407	246293	40897	44800	0	6678
NC_050960.1	OP895669.1	96.399	3971	76	23	130473	134415	145027	141096	0	6479
NC_050960.1	OP895669.1	96.686	3681	49	22	33710	37350	288482	284835	0	6054
NC_050960.1	OP895669.1	98.44	3206	31	5	431068	434256	127756	130959	0	5626
NC_050960.1	OP895669.1	97.774	3145	42	7	46035	49155	81751	78611	0	5395
NC_050960.1	OP895669.1	97.933	3096	43	8	152943	156031	36883	39964	0	5343
NC_050960.1	OP895669.1	97.54	2845	38	10	351046	353872	183365	186195	0	4837
NC_050960.1	OP895669.1	98.275	2666	21	9	294910	297567	102883	105531	0	4645
NC_050960.1	OP895669.1	97.625	2653	37	13	208809	211438	10016	7367	0	4527
NC_050960.1	OP895669.1	96.367	2725	32	22	421271	423967	332321	335006	0	4421
NC_050960.1	OP895669.1	98.628	2478	29	2	85124	87601	1	2473	0	4383
NC_050960.1	OP895669.1	98.046	2508	29	5	27439	29940	295254	292761	0	4342
NC_050960.1	OP895669.1	98.285	2332	32	2	394347	396670	253536	255867	0	4078
NC_050960.1	OP895669.1	97.569	2180	33	7	30519	32680	291916	289739	0	3714
NC_050960.1	OP895669.1	98.964	2027	13	2	485903	487929	337907	335889	0	3620
NC_050960.1	OP895669.1	98.019	2070	21	4	428859	430916	262168	260107	0	3578
NC_050960.1	OP895669.1	96.004	2202	37	15	280446	282607	30008	32198	0	3531
NC_050960.1	OP895669.1	99.317	1903	9	3	317848	319747	119260	117359	0	3439
NC_050960.1	OP895669.1	97.206	2004	39	4	180253	182240	259155	257153	0	3374
NC_050960.1	OP895669.1	97.772	1885	34	4	177950	179832	57623	59501	0	3241
NC_050960.1	OP895669.1	99.27	1781	13	0	175816	177596	55823	57603	0	3217
NC_050960.1	OP895669.1	95.515	1940	36	9	466993	468919	147071	148972	0	3053
NC_050960.1	OP895669.1	97.534	1703	28	9	283130	284828	33223	34915	0	2900
NC_050960.1	OP895669.1	98.477	1642	18	2	293281	294915	100927	102568	0	2887
NC_050960.1	OP895669.1	97.585	1698	7	6	146247	147924	327903	329586	0	2878
NC_050960.1	OP895669.1	99.18	1585	8	2	319736	321316	117295	115712	0	2850
NC_050960.1	OP895669.1	97.267	1683	27	6	462517	464182	145405	147085	0	2835
NC_050960.1	OP895669.1	97.1	1655	26	13	327483	329116	109501	107848	0	2771
NC_050960.1	OP895669.1	97.48	1627	26	7	59447	61058	201270	202896	0	2763
NC_050960.1	OP895669.1	96.217	1586	20	8	206392	207941	12324	10743	0	2560
NC_050960.1	OP895669.1	96.817	1508	27	9	355557	357046	187943	189447	0	2499
NC_050960.1	OP895669.1	98.173	1368	19	3	279037	280403	28655	30017	0	2383
NC_050960.1	OP895669.1	98.867	1324	6	4	191981	193299	271277	269958	0	2353
NC_050960.1	OP895669.1	98.413	1323	17	3	342719	344039	229715	231035	0	2324
NC_050960.1	OP895669.1	98.164	1307	17	3	349439	350745	76868	78167	0	2274
NC_050960.1	OP895669.1	97.293	1330	18	4	297835	299159	105523	106839	0	2241
NC_050960.1	OP895669.1	97.22	1295	21	6	122387	123677	48396	47113	0	2178
NC_050960.1	OP895669.1	95.7	1372	23	14	311985	313331	235917	237277	0	2174
NC_050960.1	OP895669.1	95.671	1363	27	8	216751	218100	34975	36318	0	2161
NC_050960.1	OP895669.1	97.963	1178	14	3	344124	345300	231017	232185	0	2034
NC_050960.1	OP895669.1	96.191	1234	19	7	362791	364010	319626	318407	0	1993
NC_050960.1	OP895669.1	95.487	1263	20	9	427518	428766	263397	262158	0	1982
NC_050960.1	OP895669.1	96.237	1196	25	12	246545	247730	45112	46297	0	1941
NC_050960.1	OP895669.1	98.573	1051	9	4	321371	322416	115718	114669	0	1853
NC_050960.1	OP895669.1	98.482	1054	10	2	198090	199137	306208	307261	0	1853
NC_050960.1	OP895669.1	97.051	1085	14	5	353893	354973	186187	187257	0	1810
NC_050960.1	OP895669.1	97.388	1072	11	5	87701	88766	89349	88289	0	1808
NC_050960.1	OP895669.1	97.5	1040	21	3	502426	503461	136813	135775	0	1772
NC_050960.1	OP895669.1	94.58	1107	28	9	284816	285902	92540	93634	0	1683
NC_050960.1	OP895669.1	97.741	974	12	4	409695	410663	61040	60072	0	1668
NC_050960.1	OP895669.1	97.558	983	5	7	78759	79723	25109	24128	0	1664
NC_050960.1	OP895669.1	94.775	1091	10	6	339518	340573	50911	49833	0	1655
NC_050960.1	OP895669.1	98.107	951	14	2	357448	358396	197610	196662	0	1653
NC_050960.1	OP895669.1	97.778	945	10	6	151287	152225	232534	233473	0	1618
NC_050960.1	OP895669.1	89.36	1297	108	19	199178	200460	307256	308536	0	1604
NC_050960.1	OP895669.1	98.313	889	14	1	107809	108696	272931	273819	0	1557
NC_050960.1	OP895669.1	97.436	897	15	1	460766	461662	281260	280372	0	1522
NC_050960.1	OP895669.1	99.75	801	1	1	316984	317784	120055	119256	0	1467
NC_050960.1	OP895669.1	95.947	913	8	5	388051	388952	3800	2906	0	1454
NC_050960.1	OP895669.1	97.754	846	12	4	32879	33719	289756	288913	0	1450
NC_050960.1	OP895669.1	98.618	796	11	0	342719	343514	219443	218648	0	1410
NC_050960.1	OP895669.1	96.82	849	12	5	329538	330372	107854	107007	0	1404
NC_050960.1	OP895669.1	98.684	760	9	1	341074	341832	49844	49085	0	1347
NC_050960.1	OP895669.1	90.953	1039	16	14	403648	404622	176389	175365	0	1327
NC_050960.1	OP895669.1	95.674	809	8	8	208001	208809	10758	9977	0	1275
NC_050960.1	OP895669.1	95.866	774	16	6	195130	195892	299823	299055	0	1238
NC_050960.1	OP895669.1	96.154	754	18	5	434347	435093	130953	131702	0	1221
NC_050960.1	OP895669.1	99.248	665	5	0	96736	97400	312717	313381	0	1201
NC_050960.1	OP895669.1	95.442	746	19	8	461811	462549	276008	275271	0	1175
NC_050960.1	OP895669.1	96.904	646	7	3	11892	12530	216415	215776	0	1070
NC_050960.1	OP895669.1	97.893	617	8	2	79879	80490	23759	23143	0	1062
NC_050960.1	OP895669.1	91.995	762	54	3	364432	365190	259374	260131	0	1062
NC_050960.1	OP895669.1	98.314	593	2	1	96167	96759	310933	311517	0	1033
NC_050960.1	OP895669.1	99.228	518	3	1	26902	27418	295754	295237	0	933
NC_050960.1	OP895669.1	97.51	522	10	1	365178	365696	127573	127052	0	889
NC_050960.1	OP895669.1	97.115	520	2	7	29929	30435	292436	291917	0	865
NC_050960.1	OP895669.1	95.985	523	8	5	247695	248207	200226	199707	0	837
NC_050960.1	OP895669.1	95.745	517	18	4	334631	335146	343023	343536	0	830
NC_050960.1	OP895669.1	94.129	528	10	6	2544	3064	7404	6891	0	784
NC_050960.1	OP895669.1	91.234	559	11	7	278044	278564	296800	296242	0	726
NC_050960.1	OP895669.1	91.519	507	17	12	150734	151214	279851	280357	0	675
NC_050960.1	OP895669.1	91.107	506	18	7	115711	116200	361630	362124	0	660
NC_050960.1	OP895669.1	79.195	745	107	27	201090	201822	309072	309780	4.42e-132	473
NC_050960.1	OP895669.1	73.933	890	175	45	486249	487107	302768	301905	1.7e-81	305
NC_050960.1	OP895670.1	98.579	3025	24	7	308970	311984	3016	1	0	5330
NC_050960.1	OP895670.1	98.696	1840	21	2	116042	117881	16687	18523	0	3262
NC_050960.1	OP895670.1	97.773	1302	13	7	303371	304671	4911	3625	0	2230
NC_050960.1	OP895670.1	95.7	1372	23	14	311985	313331	24806	23446	0	2174
NC_050960.1	OP895670.1	89.953	637	36	10	49468	50098	14145	14759	0	797
NC_050960.1	OP895670.1	89.943	527	34	5	162543	163050	10757	10231	0	662
MZ636519.1	OY770018.1	99.771	31455	37	9	121495	152916	236554	205102	0	57655
MZ636519.1	OY770018.1	99.799	28362	46	6	343220	371578	62205	33852	0	52048
MZ636519.1	OY770018.1	99.762	26493	40	11	266460	292940	200302	173821	0	48553
MZ636519.1	OY770018.1	99.865	21500	27	1	379129	400626	33845	12346	0	39541
MZ636519.1	OY770018.1	99.822	20829	30	4	1	20824	291197	270371	0	38252
MZ636519.1	OY770018.1	99.76	19176	37	5	155858	175027	323713	304541	0	35148
MZ636519.1	OY770018.1	99.85	15313	17	2	195811	211118	141083	125772	0	28145
MZ636519.1	OY770018.1	99.594	14293	17	9	105668	119939	236525	250797	0	26035
MZ636519.1	OY770018.1	99.819	13260	14	3	175012	188261	304455	291196	0	24345
MZ636519.1	OY770018.1	99.787	12687	13	6	245551	258228	160109	172790	0	23267
MZ636519.1	OY770018.1	99.821	12291	17	2	26211	38496	113493	125783	0	22570
MZ636519.1	OY770018.1	99.755	11825	15	1	436785	448609	152986	141176	0	21664
MZ636519.1	OY770018.1	99.938	9705	5	1	229734	239437	62239	71943	0	17887
MZ636519.1	OY770018.1	94.592	10540	254	234	308799	319169	102759	113151	0	16015
MZ636519.1	OY770018.1	99.859	8524	12	0	334251	342774	78873	87396	0	15675
MZ636519.1	OY770018.1	99.841	8161	11	1	78182	86342	354896	363054	0	14997
MZ636519.1	OY770018.1	99.803	8126	15	1	68251	76375	354905	346780	0	14916
MZ636519.1	OY770018.1	99.794	5335	10	1	52022	57355	1134	6468	0	9790
MZ636519.1	OY770018.1	99.829	5268	8	1	224474	229740	153750	159017	0	9677
MZ636519.1	OY770018.1	99.741	5012	6	1	90361	95365	263836	258825	0	9177
MZ636519.1	OY770018.1	99.38	5003	14	6	260924	265916	327974	332969	0	9051
MZ636519.1	OY770018.1	99.635	4107	8	1	21289	25388	254299	258405	0	7494
MZ636519.1	OY770018.1	99.847	3928	6	0	407594	411521	268797	264870	0	7221
MZ636519.1	OY770018.1	99.801	3524	6	1	57333	60856	6736	10258	0	6468
MZ636519.1	OY770018.1	99.84	2507	4	0	98941	101447	325161	327667	0	4608
MZ636519.1	OY770018.1	99.918	2428	2	0	404371	406798	370675	368248	0	4473
MZ636519.1	OY770018.1	99.874	2379	3	0	258257	260635	172849	175227	0	4377
MZ636519.1	OY770018.1	99.913	2287	2	0	103379	105665	254298	252012	0	4213
MZ636519.1	OY770018.1	84.285	3449	224	228	305365	308640	99269	102572	0	3073
MZ636519.1	OY770018.1	98.312	1422	6	13	222727	224145	173821	175227	0	2477
MZ636519.1	OY770018.1	99.913	1155	1	0	120367	121521	250790	251944	0	2128
MZ636519.1	OY770018.1	99.729	1109	3	0	46104	47212	343228	344336	0	2032
MZ636519.1	OY770018.1	98.857	875	5	1	371520	372389	324504	323630	0	1555
MZ636519.1	OY770018.1	99.488	782	3	1	401773	402553	344328	345109	0	1421
MZ636519.1	OY770018.1	99.611	514	2	0	245047	245560	10999	11512	0	939
MZ636519.1	OY770018.1	73.903	889	177	43	321568	322431	123439	122581	1.54e-81	305
MZ636519.1	OY770019.1	99.594	7631	12	4	371520	379136	14659	7034	0	13902
MZ636519.1	OY770019.1	99.851	3356	5	0	61088	64443	4744	1389	0	6170
MZ636519.1	OY770019.1	100	1395	0	0	404884	406278	1	1395	0	2577
OY770018.1	OZ066324.1	99.72	31823	72	9	17300	49110	191782	159965	0	58257
OY770018.1	OZ066324.1	99.611	24148	72	9	176171	200302	335451	311310	0	44052
OY770018.1	OZ066324.1	99.678	22983	53	7	102817	125783	57998	35021	0	42012
OY770018.1	OZ066324.1	99.578	20122	57	10	151409	171525	276938	256840	0	36662
OY770018.1	OZ066324.1	99.754	18687	37	5	209160	227841	238019	256701	0	34245
OY770018.1	OZ066324.1	99.802	13660	21	2	58289	71943	3323	16981	0	25071
OY770018.1	OZ066324.1	99.69	10317	27	4	293932	304247	279088	289400	0	18870
OY770018.1	OZ066324.1	99.553	9398	31	2	258823	268220	124728	115342	0	17112
OY770018.1	OZ066324.1	99.569	9042	22	5	270398	279429	203412	194378	0	16465
OY770018.1	OZ066324.1	99.453	6943	22	3	243343	250285	91568	98494	0	12597
OY770018.1	OZ066324.1	99.598	5726	15	4	48952	54675	79302	73583	0	10440
OY770018.1	OZ066324.1	99.667	5411	14	2	354896	360302	138150	143560	0	9889
OY770018.1	OZ066324.1	99.302	4729	31	2	319056	323782	145072	149800	0	8549
OY770018.1	OZ066324.1	99.51	4288	15	2	1134	5416	344008	339722	0	7797
OY770018.1	OZ066324.1	99.737	3800	10	0	254299	258098	203904	207703	0	6962
OY770018.1	OZ066324.1	99.894	3774	4	0	227814	231587	60032	63805	0	6948
OY770018.1	OZ066324.1	99.45	3453	11	5	329524	332969	307315	310766	0	6264
OY770018.1	OZ066324.1	99.579	3322	14	0	176171	179492	233712	230391	0	6058
OY770018.1	OZ066324.1	99.848	3292	5	0	172838	176129	108310	111601	0	6052
OY770018.1	OZ066324.1	99.236	3010	8	3	346780	349784	136343	133344	0	5417
OY770018.1	OZ066324.1	99.653	2880	9	1	54683	57562	23691	26569	0	5262
OY770018.1	OZ066324.1	98.21	3016	28	12	279587	282583	29564	26556	0	5247
OY770018.1	OZ066324.1	99.682	2519	6	1	99278	101796	82075	79559	0	4606
OY770018.1	OZ066324.1	99.026	2362	11	5	137601	139958	159609	157256	0	4224
OY770018.1	OZ066324.1	99.618	2093	6	2	207091	209181	152942	155034	0	3819
OY770018.1	OZ066324.1	95.465	2161	89	4	371791	373942	212427	214587	0	3439
OY770018.1	OZ066324.1	99.68	1874	4	2	327668	329541	305148	307019	0	3426
OY770018.1	OZ066324.1	99.074	1619	9	2	149810	151428	67857	66245	0	2902
OY770018.1	OZ066324.1	99.712	1387	4	0	88485	89871	303758	305144	0	2540
OY770018.1	OZ066324.1	99.688	1283	4	0	171508	172790	150818	152100	0	2348
OY770018.1	OZ066324.1	99.688	1283	4	0	171508	172790	300549	301831	0	2348
OY770018.1	OZ066324.1	99.467	1126	5	1	10998	12123	22586	23710	0	2045
OY770018.1	OZ066324.1	99.729	1109	3	0	343228	344336	208995	207887	0	2032
OY770018.1	OZ066324.1	99.817	1092	1	1	207091	208181	302673	303764	0	2004
OY770018.1	OZ066324.1	99.318	1027	6	1	101698	102724	59006	57981	0	1857
OY770018.1	OZ066324.1	96.362	852	18	1	78876	79714	294032	294883	0	1389
OY770018.1	OZ066324.1	96.121	696	8	3	289776	290453	70851	70157	0	1118
OY770018.1	OZ066324.1	99.323	591	4	0	268207	268797	98797	99387	0	1070
OY770018.1	OZ066324.1	99.242	528	4	0	57770	58297	339133	339660	0	953
OY770018.1	OZ066324.1	99.023	512	1	1	14052	14563	152957	152450	0	915
OY770018.1	OZ066324.1	99.023	512	1	1	14052	14563	302688	302181	0	915
OY770019.1	OZ066324.1	98.97	1554	14	2	12385	13937	297979	299531	0	2780
OY770019.1	OZ066324.1	99.141	1280	5	2	8922	10195	296683	297962	0	2298
OZ205167.1	NC_050960.1	96.961	6746	100	32	519929	526643	286541	293212	0	11225
OZ205167.1	NC_050960.1	98.549	6133	53	13	438507	444620	321371	327486	0	10800
OZ205167.1	NC_050960.1	99.921	5058	4	0	25490	30547	268738	263681	0	9319
OZ205167.1	NC_050960.1	98.167	5074	54	13	204244	209292	370819	365760	0	8818
OZ205167.1	NC_050960.1	97.93	4397	44	20	494212	498596	313331	308970	0	7572
OZ205167.1	NC_050960.1	96.604	4593	62	20	123972	128536	469664	474190	0	7531
OZ205167.1	NC_050960.1	97.935	4019	47	8	350897	354884	175819	179832	0	6929
OZ205167.1	NC_050960.1	97.622	3911	64	17	237266	241171	242407	246293	0	6680
OZ205167.1	NC_050960.1	96.702	3942	81	18	316934	320845	134395	130473	0	6514
OZ205167.1	NC_050960.1	97.001	3668	50	14	295100	298734	37350	33710	0	6109
OZ205167.1	NC_050960.1	98.542	3155	34	4	456507	459659	431068	434212	0	5561
OZ205167.1	NC_050960.1	97.87	3145	39	7	378377	381517	49155	46035	0	5411
OZ205167.1	NC_050960.1	97.74	3098	47	9	233250	236333	152943	156031	0	5312
OZ205167.1	NC_050960.1	98.2	2666	23	9	528600	531248	294910	297567	0	4634
OZ205167.1	NC_050960.1	97.248	2653	41	14	482196	484839	208809	211438	0	4466
OZ205167.1	NC_050960.1	96.765	2689	41	20	404442	407100	100156	102828	0	4442
OZ205167.1	NC_050960.1	98.166	2508	36	4	303011	305514	29940	27439	0	4368
OZ205167.1	NC_050960.1	98.617	2458	29	2	12790	15242	85144	87601	0	4346
OZ205167.1	NC_050960.1	98.617	2458	29	2	72948	75400	85144	87601	0	4346
OZ205167.1	NC_050960.1	98.074	2388	37	3	88879	91265	394291	396670	0	4146
OZ205167.1	NC_050960.1	98.371	2272	19	9	499205	501461	304671	302403	0	3975
OZ205167.1	NC_050960.1	97.705	2179	31	7	299989	302165	32680	30519	0	3729
OZ205167.1	NC_050960.1	97.203	2181	31	13	226384	228553	280446	282607	0	3663
OZ205167.1	NC_050960.1	98.6	2071	21	2	114847	116909	487929	485859	0	3657
OZ205167.1	NC_050960.1	97.963	2062	22	4	38940	40988	428859	430913	0	3557
OZ205167.1	NC_050960.1	99.316	1901	11	2	434967	436866	317848	319747	0	3437
OZ205167.1	NC_050960.1	98.913	1840	17	2	55529	57365	117881	116042	0	3284
OZ205167.1	NC_050960.1	98.843	1642	12	2	526644	528285	293281	294915	0	2920
OZ205167.1	NC_050960.1	97.358	1703	31	9	229577	231269	283130	284828	0	2883
OZ205167.1	NC_050960.1	95.957	1781	26	11	121023	122765	467147	468919	0	2848
OZ205167.1	NC_050960.1	99.117	1585	9	2	436930	438513	319736	321316	0	2844
OZ205167.1	NC_050960.1	98.554	1521	1	6	30533	32044	263636	262128	0	2667
OZ205167.1	NC_050960.1	96.532	1557	19	7	479917	481469	206416	207941	0	2543
OZ205167.1	NC_050960.1	96.879	1506	22	10	466172	467668	355557	357046	0	2497
OZ205167.1	NC_050960.1	97.119	1458	19	8	3413	4866	375038	376476	0	2438
OZ205167.1	NC_050960.1	97.119	1458	19	8	63571	65024	375038	376476	0	2438
OZ205167.1	NC_050960.1	96.651	1463	27	13	444659	446120	327471	328912	0	2410
OZ205167.1	NC_050960.1	98.102	1370	20	3	225029	226393	279035	280403	0	2381
OZ205167.1	NC_050960.1	98.791	1323	12	3	386318	387638	342719	344039	0	2351
OZ205167.1	NC_050960.1	98.861	1317	8	3	281528	282842	191981	193292	0	2342
OZ205167.1	NC_050960.1	98.861	1317	8	3	336501	337815	191981	193292	0	2342
OZ205167.1	NC_050960.1	98.317	1307	15	3	376634	377933	349439	350745	0	2285
OZ205167.1	NC_050960.1	99.443	1257	7	0	31993	33249	262119	260863	0	2283
OZ205167.1	NC_050960.1	95.448	1362	29	9	231329	232670	216751	218099	0	2141
OZ205167.1	NC_050960.1	97.029	1279	20	4	531240	532505	297835	299108	0	2135
OZ205167.1	NC_050960.1	93.65	1433	26	15	50696	52082	82019	80606	0	2082
OZ205167.1	NC_050960.1	96.255	1255	12	7	37718	38950	427525	428766	0	2025
OZ205167.1	NC_050960.1	97.874	1176	13	4	387620	388786	344124	345296	0	2023
OZ205167.1	NC_050960.1	96.16	1198	27	11	241483	242670	246545	247733	0	1940
OZ205167.1	NC_050960.1	97.143	1085	12	7	464422	465491	353893	354973	0	1814
OZ205167.1	NC_050960.1	99.205	1006	8	0	87392	88397	451460	452465	0	1814
OZ205167.1	NC_050960.1	97.703	1045	12	7	514058	515091	88743	87700	0	1786
OZ205167.1	NC_050960.1	98.762	969	6	2	185159	186127	199137	198175	0	1718
OZ205167.1	NC_050960.1	96.615	1034	20	6	385335	386366	464055	463035	0	1701
OZ205167.1	NC_050960.1	94.661	1105	29	9	518280	519372	284816	285902	0	1687
OZ205167.1	NC_050960.1	98.216	953	14	2	5917	6867	357445	358396	0	1663
OZ205167.1	NC_050960.1	98.216	953	14	2	66075	67025	357445	358396	0	1663
OZ205167.1	NC_050960.1	97.734	971	12	4	355458	356423	410660	409695	0	1663
OZ205167.1	NC_050960.1	96.878	961	24	2	414705	415664	461721	460766	0	1604
OZ205167.1	NC_050960.1	89.36	1297	104	20	183888	185164	200460	199178	0	1600
OZ205167.1	NC_050960.1	94.577	1051	12	12	49110	50153	219667	220679	0	1583
OZ205167.1	NC_050960.1	98.416	884	4	3	285561	286443	191112	191986	0	1546
OZ205167.1	NC_050960.1	98.416	884	4	3	340534	341416	191112	191986	0	1546
OZ205167.1	NC_050960.1	97.753	890	19	1	259667	260556	108692	107804	0	1531
OZ205167.1	NC_050960.1	99.75	801	2	0	434171	434971	316984	317784	0	1469
OZ205167.1	NC_050960.1	97.872	846	11	4	299163	300006	33719	32879	0	1456
OZ205167.1	NC_050960.1	96.336	846	14	4	279505	280343	423195	424030	0	1375
OZ205167.1	NC_050960.1	96.336	846	14	4	334478	335316	423195	424030	0	1375
OZ205167.1	NC_050960.1	96.818	817	4	4	219899	220707	401689	402491	0	1345
OZ205167.1	NC_050960.1	97.529	769	8	4	75833	76601	388952	388195	0	1304
OZ205167.1	NC_050960.1	97.529	769	8	4	15675	16443	388952	388195	0	1304
OZ205167.1	NC_050960.1	98.762	727	6	3	4843	5568	376606	377330	0	1290
OZ205167.1	NC_050960.1	98.762	727	6	3	65001	65726	376606	377330	0	1290
OZ205167.1	NC_050960.1	95.797	809	7	8	481454	482235	208001	208809	0	1280
OZ205167.1	NC_050960.1	98.947	665	1	4	31380	32044	503798	504456	0	1184
OZ205167.1	NC_050960.1	94.909	766	7	3	350073	350809	37350	36588	0	1170
OZ205167.1	NC_050960.1	96.624	711	13	3	180110	180816	203177	202474	0	1170
OZ205167.1	NC_050960.1	99.2	625	3	2	256431	257055	66613	67235	0	1125
OZ205167.1	NC_050960.1	90.38	894	14	16	476795	477673	404484	403648	0	1109
OZ205167.1	NC_050960.1	99.231	520	4	0	150834	151353	329596	329077	0	939
OZ205167.1	NC_050960.1	99.417	515	2	1	305500	306014	27415	26902	0	933
OZ205167.1	NC_050960.1	95.502	578	14	7	519359	519935	285955	286521	0	913
OZ205167.1	NC_050960.1	87.026	871	33	27	331601	332417	416493	417337	0	909
OZ205167.1	NC_050960.1	98.225	507	7	1	255717	256221	66115	66621	0	885
OZ205167.1	NC_050960.1	92.166	651	13	9	306495	307145	278564	277952	0	885
OZ205167.1	NC_050960.1	97.674	516	9	1	455809	456324	365690	365178	0	883
OZ205167.1	NC_050960.1	96.737	521	3	8	302166	302686	30435	29929	0	856
OZ205167.1	NC_050960.1	96.66	509	6	3	484802	485305	2544	3046	0	835
OZ205167.1	NC_050960.1	93.59	546	22	5	155314	155850	335185	334644	0	802
OZ205167.1	NC_050960.1	89.953	637	36	10	242676	243290	50098	49468	0	797
OZ205167.1	NC_050960.1	93.284	536	9	9	463301	463834	115630	115120	0	765
OZ205167.1	NC_050960.1	87.097	527	58	7	333636	334154	85114	84590	2.08e-166	588
OZ205167.1	NC_050960.1	86.122	526	46	17	509082	509596	174028	173519	1.64e-152	542
OZ205167.1	NC_050960.1	79.463	745	105	29	182644	183352	201822	201090	2.81e-135	484
OZ205167.1	NC_050960.1	73.962	891	173	46	134765	135628	486249	487107	2.34e-81	305
OZ066324.1	OW028777.1	99.982	233652	18	11	2831	236465	16353	249997	0	431200
OZ066324.1	OW028777.1	99.979	65572	8	5	230391	295957	371086	305516	0	121000
OZ066324.1	OW028777.1	99.973	25899	5	2	312310	338207	390906	365009	0	47786
OZ066324.1	OW028777.1	100	16421	0	0	295889	312309	16421	1	0	30324
OZ066324.1	OW028777.1	99.987	15936	2	0	332130	348065	243923	259858	0	29418
OZ066324.1	OW028777.1	99.904	10415	2	1	133344	143750	272537	262123	0	19171
OZ066324.1	OW028777.1	99.932	4395	3	0	149648	154042	12931	8537	0	8100
OZ066324.1	OW028777.1	100	4386	0	0	299379	303764	163174	167559	0	8100
OZ066324.1	OW028777.1	100	2901	0	0	1	2901	302686	305586	0	5358
OZ066324.1	OW028777.1	100	1236	0	0	348055	349290	301450	302685	0	2283
OW028777.1	MN199236.1	99.689	28268	71	10	43253	71517	214049	185796	0	51698
OW028777.1	MN199236.1	99.628	23143	67	6	367765	390906	39162	16038	0	42243
OW028777.1	MN199236.1	99.689	18675	41	7	344775	363443	107714	126377	0	34149
OW028777.1	MN199236.1	99.813	16545	30	1	188763	205307	373224	389767	0	30380
OW028777.1	MN199236.1	99.836	15832	17	2	20794	36621	71006	55180	0	29084
OW028777.1	MN199236.1	99.673	15269	42	6	173491	188756	350410	365673	0	27913
OW028777.1	MN199236.1	99.632	14407	37	6	262313	276712	253860	239463	0	26297
OW028777.1	MN199236.1	99.565	13329	35	7	207906	221229	279670	266360	0	24271
OW028777.1	MN199236.1	99.728	11413	28	3	333226	344636	55189	43778	0	20901
OW028777.1	MN199236.1	99.728	11413	28	3	333226	344636	395589	407000	0	20901
OW028777.1	MN199236.1	99.554	10317	34	4	312075	322388	304483	294176	0	18787
OW028777.1	MN199236.1	99.57	10232	30	5	146862	157086	243636	253860	0	18639
OW028777.1	MN199236.1	99.15	6941	31	3	105087	112013	90007	96933	0	12466
OW028777.1	MN199236.1	99.45	6546	32	2	93081	99622	184772	178227	0	11886
OW028777.1	MN199236.1	99.686	5726	10	4	87102	92821	344845	350568	0	10467
OW028777.1	MN199236.1	99.563	5268	15	2	326874	332134	76266	71000	0	9594
OW028777.1	MN199236.1	99.62	4995	9	2	1	4995	16037	11053	0	9110
OW028777.1	MN199236.1	99.243	5020	20	3	133238	138246	260624	265636	0	9044
OW028777.1	MN199236.1	99.571	4660	19	1	158598	163257	138020	133362	0	8493
OW028777.1	MN199236.1	99.604	4545	12	3	251515	256058	226568	222029	0	8288
OW028777.1	MN199236.1	99.643	3918	13	1	16843	20760	341231	337315	0	7156
OW028777.1	MN199236.1	99.762	3774	9	0	73551	77324	107741	103968	0	6920
OW028777.1	MN199236.1	99.731	3351	9	0	128860	132210	318316	314966	0	6139
OW028777.1	MN199236.1	99.756	3281	8	0	121839	125119	42484	39204	0	6015
OW028777.1	MN199236.1	99.756	3281	8	0	121839	125119	408294	411574	0	6015
OW028777.1	MN199236.1	99.368	3322	15	1	243923	247244	35847	39162	0	6013
OW028777.1	MN199236.1	99.549	2880	12	1	37212	40090	344837	341958	0	5245
OW028777.1	MN199236.1	98.11	3016	31	12	40077	43085	282827	279831	0	5230
OW028777.1	MN199236.1	99.428	2623	8	2	369036	371658	1	2616	0	4754
OW028777.1	MN199236.1	99.444	2517	12	2	221206	223720	217685	215169	0	4569
OW028777.1	MN199236.1	99.151	2355	17	2	170782	173135	162360	164712	0	4235
OW028777.1	MN199236.1	99.221	2310	11	3	324538	326841	150895	148587	0	4159
OW028777.1	MN199236.1	99.417	2057	7	2	166504	168560	128422	126371	0	3727
OW028777.1	MN199236.1	99.22	2051	10	1	243923	245973	2045	1	0	3694
OW028777.1	MN199236.1	99.074	1619	9	2	79764	81376	150876	152494	0	2902
OW028777.1	MN199236.1	99.683	1576	4	1	260598	262173	219372	217798	0	2881
OW028777.1	MN199236.1	99.49	1568	6	2	5291	6856	11070	9503	0	2850
OW028777.1	MN199236.1	98.205	1560	21	4	12773	14331	366331	367884	0	2719
OW028777.1	MN199236.1	99.662	1481	5	0	299244	300724	293644	292164	0	2708
OW028777.1	MN199236.1	99.713	1394	4	0	112316	113709	318303	319696	0	2553
OW028777.1	MN199236.1	99.696	1317	4	0	10445	11761	42479	43795	0	2410
OW028777.1	MN199236.1	99.696	1317	4	0	164344	165660	43795	42479	0	2410
OW028777.1	MN199236.1	99.696	1317	4	0	164344	165660	406983	408299	0	2410
OW028777.1	MN199236.1	99.696	1317	4	0	10445	11761	408299	406983	0	2410
OW028777.1	MN199236.1	99.528	1271	6	0	245974	247244	412886	411616	0	2314
OW028777.1	MN199236.1	99.528	1271	6	0	367765	369035	411616	412886	0	2314
OW028777.1	MN199236.1	99.141	1280	5	2	14348	15627	370065	371338	0	2298
OW028777.1	MN199236.1	98.892	1083	9	3	292760	293842	142843	143922	0	1930
OW028777.1	MN199236.1	99.155	1065	5	1	8537	9601	127362	128422	0	1914
OW028777.1	MN199236.1	99.124	1027	8	1	71500	72525	185703	184677	0	1845
OW028777.1	MN199236.1	96	850	21	1	306592	307441	329187	328351	0	1369
OW028777.1	MN199236.1	99.381	646	2	2	36587	37231	395588	394944	0	1170
OW028777.1	MN199236.1	96.121	696	8	3	83676	84370	290697	290020	0	1118
OW028777.1	MN199236.1	99.432	528	3	0	250926	251453	341750	341223	0	959
OW028777.1	MN199236.1	99.023	512	1	1	165976	166483	392504	393015	0	915
OW028777.1	MN199236.1	99.023	512	1	1	9622	10129	393015	392504	0	915
molecule1	MZ636519.1	99.658	27460	53	15	149466	176903	260924	288364	0	50150
molecule1	MZ636519.1	99.542	24456	74	11	311249	335671	371578	347128	0	44507
molecule1	MZ636519.1	99.792	18766	34	1	85775	104540	48503	29743	0	34433
molecule1	MZ636519.1	99.716	15827	19	3	273222	289022	229734	245560	0	28954
molecule1	MZ636519.1	99.749	15113	25	2	296143	311242	394241	379129	0	27686
molecule1	MZ636519.1	99.523	13626	38	8	104468	118087	11784	25388	0	24777
molecule1	MZ636519.1	99.699	13305	32	3	72475	85776	69198	82497	0	24341
molecule1	MZ636519.1	94.508	10542	257	237	222704	233094	308799	319169	0	15963
molecule1	MZ636519.1	99.647	8508	21	1	62614	71112	334251	342758	0	15536
molecule1	MZ636519.1	99.841	6299	10	0	289856	296154	400626	394328	0	11577
molecule1	MZ636519.1	99.857	5614	8	0	142301	147914	124622	130235	0	10323
molecule1	MZ636519.1	99.73	5555	10	1	120407	125956	212964	207410	0	10170
molecule1	MZ636519.1	99.816	5424	9	1	28996	34419	321772	327194	0	9960
molecule1	MZ636519.1	99.354	5261	12	6	176997	182242	110991	105738	0	9507
molecule1	MZ636519.1	99.522	5018	17	1	189894	194911	95365	90355	0	9127
molecule1	MZ636519.1	91.565	6722	230	227	215965	222517	302087	308640	0	8961
molecule1	MZ636519.1	98.983	4916	21	7	11657	16571	425380	430267	0	8774
molecule1	MZ636519.1	99.745	3917	10	0	269272	273188	347136	343220	0	7179
molecule1	MZ636519.1	99.239	3813	24	2	233436	237248	26211	30018	0	6876
molecule1	MZ636519.1	99.612	3352	13	0	195939	199290	411521	408170	0	6119
molecule1	MZ636519.1	99.079	3257	9	4	264170	267406	438343	441598	0	5829
molecule1	MZ636519.1	99.808	3130	5	1	133686	136814	433464	436593	0	5746
molecule1	MZ636519.1	99.653	2886	3	4	248386	251264	168174	171059	0	5267
molecule1	MZ636519.1	99.791	2389	5	0	125947	128335	201245	203633	0	4385
molecule1	MZ636519.1	99.658	2339	7	1	1	2338	54102	51764	0	4274
molecule1	MZ636519.1	99.319	2202	6	2	335733	337926	56303	54103	0	3975
molecule1	MZ636519.1	98.14	2097	19	12	38120	40209	9982	12065	0	3639
molecule1	MZ636519.1	99.89	1815	2	0	199278	201092	329288	331102	0	3341
molecule1	MZ636519.1	99.77	1737	4	0	3022	4758	447120	445384	0	3186
molecule1	MZ636519.1	99.747	1579	3	1	42457	44035	436785	438362	0	2892
molecule1	MZ636519.1	98.967	1549	4	2	257320	258861	165341	166884	0	2761
molecule1	MZ636519.1	99.394	1484	9	0	182219	183702	105691	104208	0	2691
molecule1	MZ636519.1	99.549	1331	3	3	267406	268735	441793	443121	0	2422
molecule1	MZ636519.1	100	1288	0	0	201054	202341	292911	294198	0	2379
molecule1	MZ636519.1	99.845	1290	0	2	201054	202341	222756	221467	0	2370
molecule1	MZ636519.1	99.763	844	2	0	128324	129167	203681	204524	0	1548
molecule1	MZ636519.1	97.456	511	8	4	268714	269221	103311	103819	0	867
molecule1	MZ636519.1	73.874	888	179	41	98131	98989	321568	322431	1.32e-81	305
molecule1	MZ636519.1	72.821	677	146	34	28996	29655	35949	35294	8.29e-49	196
molecule2	MZ636519.1	99.531	10451	36	4	90217	100663	175220	185661	0	19016
molecule2	MZ636519.1	99.413	5108	21	1	105940	111038	162963	157856	0	9258
molecule2	MZ636519.1	99.501	5012	15	4	14939	19950	201259	196258	0	9108
molecule2	MZ636519.1	99.554	4710	21	0	35435	40144	124204	119495	0	8582
molecule2	MZ636519.1	99.736	3412	9	0	81822	85233	415138	418549	0	6252
molecule2	MZ636519.1	99.752	3226	6	1	71376	74599	445384	448609	0	5912
molecule2	MZ636519.1	99.78	3177	6	1	40135	43311	186016	189191	0	5827
molecule2	MZ636519.1	99.332	2247	7	2	48926	51165	59578	57333	0	4060
molecule2	MZ636519.1	99.529	1274	6	0	43789	45062	444644	443371	0	2320
molecule2	MZ636519.1	99.006	1107	7	3	104870	105974	103419	102315	0	1980
molecule2	MZ636519.1	99.631	814	3	0	45066	45879	372333	371520	0	1487
molecule2	MZ636519.1	100	736	0	0	46536	47271	98941	99676	0	1360
molecule2	MZ636519.1	99.597	745	2	1	101086	101830	372402	373145	0	1358
molecule2	MZ636519.1	99.329	596	4	0	51433	52028	57355	56760	0	1079
molecule2	MZ636519.1	99.638	553	0	2	47265	47817	431158	430608	0	1009
molecule2	MZ636519.1	97.548	571	11	3	52886	53456	401819	401252	0	974
molecule2	MZ636519.1	98.45	516	7	1	11384	11898	61190	60675	0	907
molecule2	MZ636519.1	98.016	504	7	2	102596	103098	376743	377244	0	872
molecule3	MZ636519.1	99.521	11898	37	6	21764	33646	142100	130208	0	21638
molecule3	MZ636519.1	99.36	11413	25	9	33785	45149	256963	245551	0	20628
molecule3	MZ636519.1	99.587	5817	19	3	15964	21777	148118	142304	0	10604
molecule3	MZ636519.1	99.496	5361	21	3	60528	65884	112540	117898	0	9745
molecule3	MZ636519.1	99.742	3871	9	1	46241	50111	229740	225871	0	7092
molecule3	MZ636519.1	98.928	2986	11	4	4933	7903	95966	98945	0	5317
molecule3	MZ636519.1	99.3	1999	13	1	1	1999	157855	155858	0	3613
molecule3	MZ636519.1	98.631	1753	10	2	52536	54279	173280	175027	0	3092
molecule3	MZ636519.1	98.629	1021	4	2	10474	11484	119500	118480	0	1799
molecule3	MZ636519.1	96.588	762	11	4	4330	5078	8545	9304	0	1249
